# Supplementary material for: Mechanism of a novel Bacillus subtilis JNF2 in suppressing Fusarium oxysporum f. sp. cucumerium and enhancing cucumber growth
Source: Front Microbiol. 2024 Nov 13;15:1459906. doi: 10.3389/fmicb.2024.1459906 (PMC11599245; doi:10.3389/fmicb.2024.1459906)
Supplement: Supplementary file 1 [file Table_1.xlsx]

## Sheet: Sheet1
Table S1. The impact of B. subtilis JNF2 on growth parameters of cucumber seedlings.
	Treatment	CK	Foc	Foc＋0.1% Hymexazol	Foc＋JNF2	JNF2
20 dpi	Shoot height (cm)	5.65±0.41b	4.15±0.21d	5.19±0.18c	5.95±0.19b	7.06±0.22a
	Stem thickness (cm)	0.28±0.01c	0.2±0.01e	0.26±0.01d	0.35±0.02b	0.37±0.02a
	Root length (cm)	13.92±1.19c	5.14±0.16d	13.59±0.57c	15.53±0.4b	16±1.22a
	Leaf area 1 (cm2)	21.03±0.27c	15.06±0.77d	20.9±1.12c	31.38±1.79b	48.05±5.16a
	Leaf area 2 (cm2)	3.19±0.33c	0.61±0.18d	3.29±0.46c	6.37±0.68b	14.21±3.3a
	Chlorophyll content (SPAD)	46.82±0.92c	31.82±1.12d	46.21±1.52c	55.27±1.36b	61.71±2.85a
	Shoot fresh weight (g)	1.35±0.16d	0.57±0.08e	1.79±0.1c	2.12±0.12b	2.48±0.29a
	Root fresh weight (g)	0.8±0.04c	0.23±0.02d	0.83±0.04c	0.93±0.05b	0.98±0.1a
	Shoot dry weight (g)	0.15±0.03c	0.06±0.02d	0.13±0.02c	0.23±0.03b	0.22±0.04a
	Root dry weight (g)	0.04±0.01bc	0.01±0.01d	0.03±0.01c	0.05±0.01ab	0.06±0.01a
	Socioeconomic mobility index	0.05±0.01bc	0.02±0.01d	0.04±0.01c	0.06±0.02b	0.09±0.01a
The numerical value is mean ± standard error (SE), n = 3. There was a significant difference between the mean values of different letters in the column (p < 0.05).
Table S2. The impact of B. subtilis JNF2 on growth parameters of cucumber seedlings.
	Treatment	CK	Foc	Foc＋0.1% Hymexazol	Foc＋JNF2	JNF2
40 dpi	Shoot height (cm)	21.32±1.06c	9.22±0.41d	16.3±0.63c	25.36±0.33b	27.68±1.47a
	Stem thickness (cm)	0.44±0.02c	0.39±0.01e	0.44±0.03d	0.49±0.02b	0.53±0.03a
	Root length (cm)	21.95±0.86c	12.75±0.47e	18.77±0.47d	23.32±0.73b	26.9±1.95a
	Leaf area 1 (cm2)	41.2±1.02c	23.06±0.44e	39.19±0.35d	60.19±1.53b	67.65±1.92a
	Leaf area 2 (cm2)	52.47±1.95c	25.29±1.11e	43.27±1.19d	65.87±1.27b	75.95±4.23a
	Leaf area 3 (cm2)	87.64±2.56c	12.49±1.54e	70.37±1.51d	100.05±2.17b	129.43±2.75a
	Leaf area 4 (cm2)	0±0c	0±0c	0±0c	56.95±0.89b	88.5±2.02a
	Chlorophyll content (SPAD)	35.42±1.14c	10.42±0.5e	31.36±0.85d	38.64±1.09b	42.38±1.92a
	Shoot fresh weight (g)	5.71±0.22c	4.26±0.23d	5.82±0.21c	8.92±0.46b	12.29±0.8a
	Root fresh weight (g)	1.34±0.18c	0.51±0.1d	1.34±0.16c	1.98±0.06b	2.22±0.12a
	Shoot dry weight (g)	0.34±0.03c	0.14±0.04d	0.32±0.03c	0.5±0.01b	0.7±0.06a
	Root dry weight (g)	0.06±0.01b	0.01±0.01c	0.05±0.01b	0.08±0.01a	0.09±0.02a
	Socioeconomic mobility index	0.07±0.01c	0.02±0.01d	0.06±0.02c	0.09±0.02b	0.11±0.02a
The numerical value is mean ± standard error (SE), n = 3. There was a significant difference between the mean values of different letters in the column (p < 0.05).
Table S3. Basic function database annotation of strain JNF2
Query_ID	Query_Length	NR_Accession	NR_Description	SwissProt_Accession	SwissProt_Description	SwissProt_Gene_Name	SwissProt_Organism	COG_ID	COG_Class	COG_Annotation	KEGG_KO_ID	KEGG_KO_Name	KEGG_KO_Definition	KEGG_Pathway_ID	KEGG_Pathway_Name	KEGG_Hierarchy2	KEGG_Hierarchy1	BP_GO_term	CC_GO_term	MF_GO_term
orf00001	446	EHA31821.1	chromosomal replication initiation protein [Bacillus subtilis subsp. subtilis str. SC-8]	P05648|DNAA_BACSU	Chromosomal replication initiator protein DnaA	dnaA	Bacillus subtilis (strain 168)	COG0593	L	Chromosomal replication initiation ATPase DnaA	K02313	dnaA	chromosomal replication initiator protein	ko02020|ko04112	Two-component system|Cell cycle - Caulobacter	Signal transduction|Cell growth and death	Environmental Information Processing|Cellular Processes	GO:0006260(DNA replication);GO:0006270(DNA replication initiation);GO:0006275(regulation of DNA replication)	GO:0005737(cytoplasm);GO:0005886(plasma membrane)	GO:0003688(DNA replication origin binding);GO:0005524(ATP binding);GO:0042802(identical protein binding)
orf00002	378	WP_003242509.1	MULTISPECIES: DNA polymerase III subunit beta [Bacillaceae]	P05649|DPO3B_BACSU	Beta sliding clamp	dnaN	Bacillus subtilis (strain 168)	COG0592	L	DNA polymerase III sliding clamp (beta) subunit, PCNA homolog	K02338	dnaN	DNA polymerase III subunit beta [EC:2.7.7.7]	ko03030|ko03430|ko03440	DNA replication|Mismatch repair|Homologous recombination	Replication and repair|Replication and repair|Replication and repair	Genetic Information Processing|Genetic Information Processing|Genetic Information Processing	GO:0006271(DNA strand elongation involved in DNA replication)	GO:0005737(cytoplasm);GO:0009360(DNA polymerase III complex)	GO:0003677(DNA binding);GO:0003887(DNA-directed DNA polymerase activity);GO:0008408(3'-5' exonuclease activity)
orf00003	71	WP_003226810.1	MULTISPECIES: ribosome maturation protein RlbA [Bacillaceae]	P05650|RLBA_BACSU	Probable ribosome maturation protein RlbA	rlbA	Bacillus subtilis (strain 168)	COG2501	J	Ribosome-associated protein YbcJ, S4-like RNA-binding protein	--	--	--	--	--	--	--	GO:0042254(ribosome biogenesis)	None	GO:0003723(RNA binding)
orf00004	370	WP_003243515.1	MULTISPECIES: DNA replication/repair protein RecF [Bacillaceae]	P05651|RECF_BACSU	DNA replication and repair protein RecF	recF	Bacillus subtilis (strain 168)	COG1195	L	Recombinational DNA repair ATPase RecF	K03629	recF	DNA replication and repair protein RecF	ko03440	Homologous recombination	Replication and repair	Genetic Information Processing	GO:0000731(DNA synthesis involved in DNA repair);GO:0006260(DNA replication);GO:0006302(double-strand break repair);GO:0009432(SOS response)	GO:0005737(cytoplasm);GO:0043590(bacterial nucleoid)	GO:0003697(single-stranded DNA binding);GO:0005524(ATP binding)
orf00005	81	WP_003219266.1	MULTISPECIES: extracellular matrix regulator RemB [Bacilli]	P37525|REMB_BACSU	Extracellular matrix regulatory protein B	remB	Bacillus subtilis (strain 168)	--	--	--	--	--	--	--	--	--	--	--	--	--
orf00006	638	AIC38381.1	DNA gyrase subunit B [Bacillus subtilis subsp. subtilis str. JH642 substr. AG174]	P05652|GYRB_BACSU	DNA gyrase subunit B	gyrB	Bacillus subtilis (strain 168)	COG0187	L	DNA gyrase/topoisomerase IV, subunit B	K02470	gyrB	DNA gyrase subunit B [EC:5.6.2.2]	None	None	None	None	GO:0006261(DNA-dependent DNA replication);GO:0006265(DNA topological change)	GO:0005694(chromosome);GO:0005737(cytoplasm)	GO:0003677(DNA binding);GO:0003918(DNA topoisomerase type II (double strand cut, ATP-hydrolyzing) activity);GO:0005524(ATP binding);GO:0046872(metal ion binding)
orf00007	37	AKE21808.1	hypothetical protein BsLM_0007 [Bacillus sp. LM 4-2]	--	--	--	--	--	--	--	--	--	--	--	--	--	--	--	--	--
orf00008	821	QHF55814.1	gyrase subunit A [Bacillus subtilis]	P05653|GYRA_BACSU	DNA gyrase subunit A	gyrA	Bacillus subtilis (strain 168)	COG0188	L	DNA gyrase/topoisomerase IV, subunit A	K02469	gyrA	DNA gyrase subunit A [EC:5.6.2.2]	None	None	None	None	GO:0006261(DNA-dependent DNA replication);GO:0006265(DNA topological change)	GO:0005694(chromosome);GO:0005737(cytoplasm);GO:0009330(DNA topoisomerase type II (double strand cut, ATP-hydrolyzing) complex)	GO:0003677(DNA binding);GO:0003918(DNA topoisomerase type II (double strand cut, ATP-hydrolyzing) activity);GO:0005524(ATP binding)
orf00009	157	AKE21963.1	hypothetical protein BsLM_0164 [Bacillus sp. LM 4-2]	--	--	--	--	--	--	--	--	--	--	--	--	--	--	--	--	--
orf00010	315	WP_003247147.1	MULTISPECIES: YaaC family protein [Bacillaceae]	P37526|YAAC_BACSU	Uncharacterized protein YaaC	yaaC	Bacillus subtilis (strain 168)	--	--	--	--	--	--	--	--	--	--	--	--	--
orf00011	488	WP_003226803.1	MULTISPECIES: IMP dehydrogenase [Bacillaceae]	P21879|IMDH_BACSU	Inosine-5&apos;-monophosphate dehydrogenase	guaB	Bacillus subtilis (strain 168)	COG0516|COG0517	F|T	IMP dehydrogenase/GMP reductase|CBS domain	K00088	IMPDH, guaB	IMP dehydrogenase [EC:1.1.1.205]	ko00230|ko00983	Purine metabolism|Drug metabolism - other enzymes	Nucleotide metabolism|Xenobiotics biodegradation and metabolism	Metabolism|Metabolism	GO:0006177(GMP biosynthetic process);GO:0006183(GTP biosynthetic process)	None	GO:0000166(nucleotide binding);GO:0003938(IMP dehydrogenase activity);GO:0046872(metal ion binding)
orf00012	418	AHA75966.1	D-alanyl-D-alanine carboxypeptidase dacA [Bacillus subtilis PY79]	P08750|DACA_BACSU	D-alanyl-D-alanine carboxypeptidase DacA	dacA	Bacillus subtilis (strain 168)	COG1686	M	D-alanyl-D-alanine carboxypeptidase	K07258	dacC, dacA, dacD	serine-type D-Ala-D-Ala carboxypeptidase (penicillin-binding protein 5/6) [EC:3.4.16.4]	ko00550	Peptidoglycan biosynthesis	Glycan biosynthesis and metabolism	Metabolism	GO:0008360(regulation of cell shape);GO:0009252(peptidoglycan biosynthetic process);GO:0071555(cell wall organization)	GO:0005576(extracellular region);GO:0005618(cell wall)	GO:0009002(serine-type D-Ala-D-Ala carboxypeptidase activity)
orf00013	294	WP_003247145.1	MULTISPECIES: pyridoxal 5&apos;-phosphate synthase lyase subunit PdxS [Bacillaceae]	P37527|PDXS_BACSU	Pyridoxal 5&apos;-phosphate synthase subunit PdxS	pdxS	Bacillus subtilis (strain 168)	COG0214	H	Pyridoxal 5'-phosphate synthase subunit PdxS	K06215	pdxS, pdx1	pyridoxal 5'-phosphate synthase pdxS subunit [EC:4.3.3.6]	ko00750	Vitamin B6 metabolism	Metabolism of cofactors and vitamins	Metabolism	GO:0006520(cellular amino acid metabolic process);GO:0008615(pyridoxine biosynthetic process);GO:0042823(pyridoxal phosphate biosynthetic process)	None	GO:0016843(amine-lyase activity);GO:0036381(pyridoxal 5'-phosphate synthase (glutamine hydrolysing) activity);GO:0042802(identical protein binding)
orf00014	196	WP_003226797.1	MULTISPECIES: pyridoxal 5&apos;-phosphate synthase glutaminase subunit PdxT [Bacillaceae]	P37528|PDXT_BACSU	Pyridoxal 5&apos;-phosphate synthase subunit PdxT	pdxT	Bacillus subtilis (strain 168)	COG0311	H	Pyridoxal 5'-phosphate synthase subunit PdxT (glutamine amidotransferase)	K08681	pdxT, pdx2	pyridoxal 5'-phosphate synthase pdxT subunit [EC:4.3.3.6]	ko00750	Vitamin B6 metabolism	Metabolism of cofactors and vitamins	Metabolism	GO:0006543(glutamine catabolic process);GO:0008614(pyridoxine metabolic process);GO:0042823(pyridoxal phosphate biosynthetic process)	GO:0005829(cytosol);GO:1903600(glutaminase complex)	GO:0004359(glutaminase activity);GO:0036381(pyridoxal 5'-phosphate synthase (glutamine hydrolysing) activity);GO:0042802(identical protein binding)
orf00015	444	AHA75969.1	Seryl-tRNA synthetase [Bacillus subtilis PY79]	P37464|SYS_BACSU	Serine--tRNA ligase	serS	Bacillus subtilis (strain 168)	COG0172	J	Seryl-tRNA synthetase	K01875	SARS, serS	seryl-tRNA synthetase [EC:6.1.1.11]	ko00970	Aminoacyl-tRNA biosynthesis	Translation	Genetic Information Processing	GO:0006434(seryl-tRNA aminoacylation);GO:0016260(selenocysteine biosynthetic process);GO:0097056(selenocysteinyl-tRNA(Sec) biosynthetic process)	GO:0005737(cytoplasm)	GO:0004828(serine-tRNA ligase activity);GO:0005524(ATP binding)
orf00016	47	AKE21817.1	hypothetical protein BsLM_0016 [Bacillus sp. LM 4-2]	--	--	--	--	--	--	--	--	--	--	--	--	--	--	--	--	--
orf00017	217	WP_003226792.1	MULTISPECIES: deoxyadenosine/deoxycytidine kinase [Bacillaceae]	P37529|DCK_BACSU	Deoxyadenosine/deoxycytidine kinase	dck	Bacillus subtilis (strain 168)	COG1428	F	Deoxyadenosine/deoxycytidine kinase	K15519	dck	deoxyadenosine/deoxycytidine kinase [EC:2.7.1.76 2.7.1.74]	ko00230|ko00240	Purine metabolism|Pyrimidine metabolism	Nucleotide metabolism|Nucleotide metabolism	Metabolism|Metabolism	None	GO:0005737(cytoplasm)	GO:0004136(deoxyadenosine kinase activity);GO:0004137(deoxycytidine kinase activity);GO:0005524(ATP binding);GO:0019136(deoxynucleoside kinase activity)
orf00018	207	WP_003247138.1	MULTISPECIES: deoxyguanosine kinase [Bacillaceae]	P37530|DGK_BACSU	Deoxyguanosine kinase	dgk	Bacillus subtilis (strain 168)	COG1428	F	Deoxyadenosine/deoxycytidine kinase	K15518	dgk	deoxyguanosine kinase [EC:2.7.1.113]	ko00230	Purine metabolism	Nucleotide metabolism	Metabolism	None	GO:0005737(cytoplasm)	GO:0004138(deoxyguanosine kinase activity);GO:0005524(ATP binding);GO:0019136(deoxynucleoside kinase activity)
orf00019	427	WP_003247133.1	MULTISPECIES: glycoside hydrolase family 18 protein [Bacillaceae]	P37531|SLEL_BACSU	Cortical fragment-lytic enzyme	sleL	Bacillus subtilis (strain 168)	COG3858	D	Spore cortex hydrolase SleL/YaaH, N-acetylglucosaminidase of GH18 family	K06306	yaaH	spore germination protein	None	None	None	None	GO:0005975(carbohydrate metabolic process)	None	GO:0008061(chitin binding);GO:0016798(hydrolase activity, acting on glycosyl bonds)
orf00020	181	WP_003247139.1	MULTISPECIES: cysteine hydrolase [Bacillaceae]	P37532|YAAI_BACSU	Uncharacterized isochorismatase family protein YaaI	yaaI	Bacillus subtilis (strain 168)	COG1335	HR	Nicotinamidase-related amidase	--	--	--	--	--	--	--	None	None	GO:0016787(hydrolase activity)
orf00021	161	WP_003247140.1	MULTISPECIES: nucleoside deaminase [Bacillaceae]	P21335|TADA_BACSU	tRNA-specific adenosine deaminase	tadA	Bacillus subtilis (strain 168)	COG0590	J	tRNA(Arg) A34 adenosine deaminase TadA	K11991	tadA	tRNA(adenine34) deaminase [EC:3.5.4.33]	None	None	None	None	GO:0002100(tRNA wobble adenosine to inosine editing)	None	GO:0008270(zinc ion binding);GO:0052717(tRNA-specific adenosine-34 deaminase activity)
orf00022	563	WP_003247135.1	MULTISPECIES: DNA polymerase III subunit gamma/tau [Bacillaceae]	P09122|DPO3X_BACSU	DNA polymerase III subunit gamma/tau	dnaX	Bacillus subtilis (strain 168)	COG2812	L	DNA polymerase III, gamma/tau subunits	K02343	dnaX	DNA polymerase III subunit gamma/tau [EC:2.7.7.7]	ko03030|ko03430|ko03440	DNA replication|Mismatch repair|Homologous recombination	Replication and repair|Replication and repair|Replication and repair	Genetic Information Processing|Genetic Information Processing|Genetic Information Processing	GO:0006261(DNA-dependent DNA replication)	GO:0009360(DNA polymerase III complex)	GO:0003677(DNA binding);GO:0003887(DNA-directed DNA polymerase activity);GO:0005524(ATP binding)
orf00023	100	WP_003247137.1	YbaB/EbfC family nucleoid-associated protein [Pediococcus pentosaceus]	P24281|YAAK_BACSU	Nucleoid-associated protein YaaK	yaaK	Bacillus subtilis (strain 168)	COG0718	K	DNA-binding nucleoid-associated protein YbaB/EfbC	K09747	ebfC	nucleoid-associated protein EbfC	None	None	None	None	None	GO:0005829(cytosol);GO:0043590(bacterial nucleoid)	GO:0003677(DNA binding)
orf00024	198	WP_003225425.1	MULTISPECIES: recombination protein RecR [Bacillaceae]	P24277|RECR_BACSU	Recombination protein RecR	recR	Bacillus subtilis (strain 168)	COG0353	L	Recombinational DNA repair protein RecR	K06187	recR	recombination protein RecR	ko03440	Homologous recombination	Replication and repair	Genetic Information Processing	GO:0006281(DNA repair);GO:0006310(DNA recombination)	None	GO:0003677(DNA binding);GO:0046872(metal ion binding)
orf00025	74	WP_003242387.1	MULTISPECIES: YaaL family protein [Bacillaceae]	P37533|YAAL_BACSU	Uncharacterized protein YaaL	yaaL	Bacillus subtilis (strain 168)	--	--	--	--	--	--	--	--	--	--	--	--	--
orf00026	87	WP_003225421.1	MULTISPECIES: sigma-K factor-processing regulator BofA [Bacillaceae]	P24282|BOFA_BACSU	Sigma-K factor-processing regulatory protein BofA	bofA	Bacillus subtilis (strain 168)	COG5848	DT	SigmaK-processing regulatory protein BofA (Bypass-of-forespore protein A)	K06317	bofA	inhibitor of the pro-sigma K processing machinery	None	None	None	None	GO:0030435(sporulation resulting in formation of a cellular spore)	GO:0016021(integral component of membrane)	GO:0046872(metal ion binding)
orf00027	157	AKE21963.1	hypothetical protein BsLM_0164 [Bacillus sp. LM 4-2]	--	--	--	--	--	--	--	--	--	--	--	--	--	--	--	--	--
orf00028	64	WP_003243294.1	MULTISPECIES: anti-sigma-G factor [Bacillaceae]	P37534|GIN_BACSU	Anti-sigma-G factor Gin	csfB	Bacillus subtilis (strain 168)	COG5865	DK	Forespore-specific anti-sigma-G factor CsfB/Gin	--	--	--	--	--	--	--	GO:0030435(sporulation resulting in formation of a cellular spore)	None	GO:0046872(metal ion binding)
orf00029	204	WP_003242630.1	MULTISPECIES: 5-bromo-4-chloroindolyl phosphate hydrolysis family protein [Bacillaceae]	P37467|XPAC_BACSU	Protein XpaC	xpaC	Bacillus subtilis (strain 168)	COG4915	QR	5-bromo-4-chloroindolyl phosphatase XpaC	--	--	--	--	--	--	--	None	None	GO:0016787(hydrolase activity)
orf00030	386	WP_003226779.1	MULTISPECIES: toxic anion resistance protein [Bacillaceae]	P37535|YAAN_BACSU	Uncharacterized protein YaaN	yaaN	Bacillus subtilis (strain 168)	COG3853	V	Uncharacterized conserved protein YaaN involved in tellurite resistance	--	--	--	--	--	--	--	--	--	--
orf00031	480	WP_003243352.1	MULTISPECIES: aminotransferase class I/II-fold pyridoxal phosphate-dependent enzyme [Bacillaceae]	P37536|YAAO_BACSU	Uncharacterized protein YaaO	yaaO	Bacillus subtilis (strain 168)	COG1982	E	Arginine/lysine/ornithine decarboxylase	--	--	--	--	--	--	--	None	None	GO:0016831(carboxy-lyase activity)
orf00032	212	WP_003243137.1	MULTISPECIES: dTMP kinase [Bacillaceae]	P37537|KTHY_BACSU	Thymidylate kinase	tmk	Bacillus subtilis (strain 168)	COG0125	F	Thymidylate kinase	K00943	tmk, DTYMK	dTMP kinase [EC:2.7.4.9]	ko00240	Pyrimidine metabolism	Nucleotide metabolism	Metabolism	GO:0006227(dUDP biosynthetic process);GO:0006233(dTDP biosynthetic process);GO:0006235(dTTP biosynthetic process)	GO:0005737(cytoplasm);GO:0005829(cytosol)	GO:0004798(thymidylate kinase activity);GO:0005524(ATP binding);GO:0009041(uridylate kinase activity)
orf00033	109	WP_003242755.1	MULTISPECIES: cyclic di-AMP receptor DarA [Bacilli]	P37538|DARA_BACSU	Cyclic di-AMP receptor A	darA	Bacillus subtilis (strain 168)	COG3870	T	Cyclic di-AMP receptor DarA/PstA	--	--	--	--	--	--	--	--	--	--
orf00034	128	WP_089172432.1	YaaR family protein [Bacillus subtilis]	P37539|YAAR_BACSU	Uncharacterized protein YaaR	yaaR	Bacillus subtilis (strain 168)	COG1728	S	Uncharacterized conserved protein YaaR, TM1646/DUF327 family	K09770	K09770	uncharacterized protein	None	None	None	None	--	--	--
orf00035	329	WP_003244417.1	MULTISPECIES: DNA polymerase III subunit delta&apos; [Bacillaceae]	P37540|HOLB_BACSU	DNA polymerase III subunit delta&apos;	holB	Bacillus subtilis (strain 168)	COG0470	L	DNA polymerase III, delta prime subunit	K02341	holB	DNA polymerase III subunit delta' [EC:2.7.7.7]	ko03030|ko03430|ko03440	DNA replication|Mismatch repair|Homologous recombination	Replication and repair|Replication and repair|Replication and repair	Genetic Information Processing|Genetic Information Processing|Genetic Information Processing	GO:0006261(DNA-dependent DNA replication)	GO:0009360(DNA polymerase III complex)	GO:0003677(DNA binding);GO:0003887(DNA-directed DNA polymerase activity);GO:0008408(3'-5' exonuclease activity)
orf00036	275	WP_003243571.1	MULTISPECIES: competence/sporulation regulator complex protein RicT [Bacillaceae]	P37541|YAAT_BACSU	Stage 0 sporulation protein YaaT	yaaT	Bacillus subtilis (strain 168)	COG1774	T	Cell fate regulator YaaT, PSP1 superfamily (controls sporulation, competence, biofilm development)	--	--	--	--	--	--	--	GO:0030435(sporulation resulting in formation of a cellular spore)	GO:0005737(cytoplasm)	None
orf00037	119	WP_003218308.1	MULTISPECIES: replication initiation-control protein YabA [Bacilli]	P37542|YABA_BACSU	Initiation-control protein YabA	yabA	Bacillus subtilis (strain 168)	COG4467	L	Regulator of replication initiation timing YabA	--	--	--	--	--	--	--	GO:0006260(DNA replication)	None	GO:0042802(identical protein binding)
orf00038	247	WP_003244526.1	MULTISPECIES: tRNA1(Val) (adenine(37)-N6)-methyltransferase [Bacillaceae]	P37543|YABB_BACSU	Uncharacterized protein YabB	yabB	Bacillus subtilis (strain 168)	COG4123	J	tRNA1(Val) A37 N6-methylase TrmN6	--	--	--	--	--	--	--	None	None	GO:0008168(methyltransferase activity)
orf00039	70	RBI94177.1	GIY-YIG nuclease family protein, partial [Micromonospora chalcea]	O31414|YAZA_BACSU	UPF0213 protein YazA	yazA	Bacillus subtilis (strain 168)	COG2827	L	Predicted endonuclease, GIY-YIG superfamily	K07461	K07461	putative endonuclease	None	None	None	None	--	--	--
orf00040	292	WP_003243457.1	MULTISPECIES: 16S rRNA (cytidine(1402)-2&apos;-O)-methyltransferase [Bacillaceae]	P37544|RSMI_BACSU	Ribosomal RNA small subunit methyltransferase I	rsmI	Bacillus subtilis (strain 168)	COG0313	J	16S rRNA C1402 (ribose-2'-O) methylase RsmI	K07056	rsmI	16S rRNA (cytidine1402-2'-O)-methyltransferase [EC:2.1.1.198]	None	None	None	None	GO:0000453(enzyme-directed rRNA 2'-O-methylation)	GO:0005737(cytoplasm)	GO:0070677(rRNA (cytosine-2'-O-)-methyltransferase activity)
orf00041	94	WP_003218316.1	MULTISPECIES: transition state genes transcriptional regulator AbrB [Bacillus]	P08874|ABRB_BACSU	Transition state regulatory protein AbrB	abrB	Bacillus subtilis (strain 168)	COG2002	KV	Bifunctional DNA-binding transcriptional regulator of stationary/sporulation/toxin gene expression and antitoxin component of the YhaV-PrlF toxin-antitoxin module	K06284	abrB	AbrB family transcriptional regulator, transcriptional pleiotropic regulator of transition state genes	None	None	None	None	GO:0030435(sporulation resulting in formation of a cellular spore);GO:0043937(regulation of sporulation);GO:0045892(negative regulation of transcription, DNA-templated)	None	GO:0003677(DNA binding);GO:0042802(identical protein binding)
orf00042	664	WP_003226758.1	MULTISPECIES: methionine--tRNA ligase [Bacillaceae]	P37465|SYM_BACSU	Methionine--tRNA ligase	metG	Bacillus subtilis (strain 168)	COG0073|COG0143	J|J	tRNA-binding EMAP/Myf domain|Methionyl-tRNA synthetase	K01874	MARS, metG	methionyl-tRNA synthetase [EC:6.1.1.10]	ko00450|ko00970	Selenocompound metabolism|Aminoacyl-tRNA biosynthesis	Metabolism of other amino acids|Translation	Metabolism|Genetic Information Processing	GO:0006431(methionyl-tRNA aminoacylation)	GO:0005737(cytoplasm)	GO:0000049(tRNA binding);GO:0004825(methionine-tRNA ligase activity);GO:0005524(ATP binding)
orf00043	255	WP_003226756.1	MULTISPECIES: TatD family hydrolase [Bacillaceae]	P37545|YABD_BACSU	Uncharacterized metal-dependent hydrolase YabD	yabD	Bacillus subtilis (strain 168)	COG0084	N	3'->5' ssDNA/RNA exonuclease TatD	K03424	tatD	TatD DNase family protein [EC:3.1.21.-]	None	None	None	None	None	GO:0005829(cytosol)	GO:0016888(endodeoxyribonuclease activity, producing 5'-phosphomonoesters);GO:0046872(metal ion binding)
orf00044	437	WP_003226754.1	MULTISPECIES: DUF348 domain-containing protein [Bacillaceae]	P37546|YABE_BACSU	Putative cell wall shaping protein YabE	yabE	Bacillus subtilis (strain 168)	COG3583|COG3584	S|S	Uncharacterized conserved protein YabE, contains G5 and tandem DUF348 domains|3D (Asp-Asp-Asp) domain, usually in lytic transglycosylases	--	--	--	--	--	--	--	GO:0009254(peptidoglycan turnover)	GO:0019867(outer membrane)	GO:0004553(hydrolase activity, hydrolyzing O-glycosyl compounds)
orf00045	186	WP_003226752.1	MULTISPECIES: ribonuclease M5 [Bacillaceae]	P37547|RNM5_BACSU	Ribonuclease M5	rnmV	Bacillus subtilis (strain 168)	COG1658	J	5S rRNA maturation ribonuclease M5, contains TOPRIM domain	K05985	rnmV	ribonuclease M5 [EC:3.1.26.8]	None	None	None	None	GO:0006364(rRNA processing);GO:0042254(ribosome biogenesis)	GO:0005737(cytoplasm)	GO:0019843(rRNA binding);GO:0043822(ribonuclease M5 activity);GO:0046872(metal ion binding)
orf00046	292	WP_003226751.1	MULTISPECIES: 16S rRNA (adenine(1518)-N(6)/adenine(1519)-N(6))-dimethyltransferase RsmA [Bacillaceae]	P37468|RSMA_BACSU	Ribosomal RNA small subunit methyltransferase A	rsmA	Bacillus subtilis (strain 168)	COG0030	J	16S rRNA A1518 and A1519 N6-dimethyltransferase RsmA/KsgA/DIM1 (may also have DNA glycosylase/AP lyase activity)	K02528	ksgA	16S rRNA (adenine1518-N6/adenine1519-N6)-dimethyltransferase [EC:2.1.1.182]	None	None	None	None	GO:0031167(rRNA methylation)	GO:0005829(cytosol)	GO:0000179(rRNA (adenine-N6,N6-)-dimethyltransferase activity);GO:0003723(RNA binding);GO:0052908(16S rRNA (adenine(1518)-N(6)/adenine(1519)-N(6))-dimethyltransferase activity)
orf00047	290	WP_020861252.1	sporulation-specific protease PrtG [Bacillus subtilis]	P37548|YABG_BACSU	Sporulation-specific protease YabG	yabG	Bacillus subtilis (strain 168)	COG5866	DO	Sporulation-specific protease YabG	K06436	yabG	spore coat assemly protein	None	None	None	None	GO:0030435(sporulation resulting in formation of a cellular spore)	GO:0016020(membrane);GO:0043593(endospore coat)	GO:0016787(hydrolase activity)
orf00048	86	WP_003218330.1	MULTISPECIES: protein Veg [Bacilli]	P37466|VEG_BACSU	Protein Veg	veg	Bacillus subtilis (strain 168)	COG4466	S	Uncharacterized conserved protein Veg, DUF1021 family	--	--	--	--	--	--	--	GO:0006355(regulation of transcription, DNA-templated);GO:0030435(sporulation resulting in formation of a cellular spore)	GO:0005737(cytoplasm)	None
orf00049	54	AEP84820.1	small, acid-soluble spore protein F [Bacillus subtilis subsp. spizizenii TU-B-10]	P37549|SSPF_BACSU	Protein SspF	sspF	Bacillus subtilis (strain 168)	COG5854	D	Small acid-soluble spore protein SspF (alpha/beta-type)	K06423	sspF	small acid-soluble spore protein F (minor alpha/beta-type SASP)	None	None	None	None	GO:0006265(DNA topological change);GO:0030435(sporulation resulting in formation of a cellular spore)	None	GO:0003690(double-stranded DNA binding)
orf00050	292	AGA22439.1	4-diphosphocytidyl-2-C-methyl-D-erythritol kinase [Bacillus subtilis subsp. subtilis str. BSP1]	P37550|ISPE_BACSU	4-diphosphocytidyl-2-C-methyl-D-erythritol kinase	ispE	Bacillus subtilis (strain 168)	COG1947	I	4-diphosphocytidyl-2C-methyl-D-erythritol kinase	K00919	ispE	4-diphosphocytidyl-2-C-methyl-D-erythritol kinase [EC:2.7.1.148]	ko00900	Terpenoid backbone biosynthesis	Metabolism of terpenoids and polyketides	Metabolism	GO:0016114(terpenoid biosynthetic process);GO:0019288(isopentenyl diphosphate biosynthetic process, methylerythritol 4-phosphate pathway)	None	GO:0005524(ATP binding);GO:0050515(4-(cytidine 5'-diphospho)-2-C-methyl-D-erythritol kinase activity)
orf00051	285	WP_003218342.1	MULTISPECIES: pur operon repressor [Bacillaceae]	P37551|PURR_BACSU	Pur operon repressor	purR	Bacillus subtilis (strain 168)	COG0503	F	Adenine/guanine phosphoribosyltransferase or related PRPP-binding protein	K09685	purR	purine operon repressor	None	None	None	None	GO:0009116(nucleoside metabolic process);GO:0045892(negative regulation of transcription, DNA-templated);GO:0045982(negative regulation of purine nucleobase metabolic process)	None	GO:0003677(DNA binding)
orf00052	125	WP_003226738.1	MULTISPECIES: RidA family protein [Bacillaceae]	P37552|RIDA_BACSU	2-iminobutanoate/2-iminopropanoate deaminase	yabJ	Bacillus subtilis (strain 168)	COG0251	V	Enamine deaminase RidA, house cleaning of reactive enamine intermediates, YjgF/YER057c/UK114 family	K09022	ridA, tdcF, RIDA	2-iminobutanoate/2-iminopropanoate deaminase [EC:3.5.99.10]	None	None	None	None	GO:0008652(cellular amino acid biosynthetic process);GO:0009097(isoleucine biosynthetic process);GO:0009636(response to toxic substance);GO:0046360(2-oxobutyrate biosynthetic process);GO:1901565(organonitrogen compound catabolic process)	GO:0005829(cytosol)	GO:0019239(deaminase activity);GO:0120242(2-iminobutanoate deaminase activity);GO:0120243(2-iminopropanoate deaminase activity)
orf00053	81	WP_003226736.1	MULTISPECIES: septation regulator SpoVG [Bacillus]	P28015|SP5G_BACSU	Putative septation protein SpoVG	spoVG	Bacillus subtilis (strain 168)	COG2088	D	DNA-binding protein SpoVG, cell septation regulator	K06412	spoVG	stage V sporulation protein G	None	None	None	None	GO:0000917(division septum assembly);GO:0030435(sporulation resulting in formation of a cellular spore);GO:0030436(asexual sporulation)	None	None
orf00054	40	APH66988.1	hypothetical protein BAX60_05930 [Bacillus subtilis]	--	--	--	--	--	--	--	--	--	--	--	--	--	--	--	--	--
orf00055	456	WP_003226732.1	MULTISPECIES: bifunctional UDP-N-acetylglucosamine diphosphorylase/glucosamine-1-phosphate N-acetyltransferase GlmU [Bacillaceae]	P14192|GLMU_BACSU	Bifunctional protein GlmU	glmU	Bacillus subtilis (strain 168)	COG1207	M	Bifunctional protein GlmU, N-acetylglucosamine-1-phosphate-uridyltransferase/glucosamine-1-phosphate-acetyltransferase	K04042	glmU	bifunctional UDP-N-acetylglucosamine pyrophosphorylase / glucosamine-1-phosphate N-acetyltransferase [EC:2.7.7.23 2.3.1.157]	ko00520|ko00541	Amino sugar and nucleotide sugar metabolism|O-Antigen nucleotide sugar biosynthesis	Carbohydrate metabolism|Glycan biosynthesis and metabolism	Metabolism|Metabolism	GO:0000902(cell morphogenesis);GO:0006048(UDP-N-acetylglucosamine biosynthetic process);GO:0008360(regulation of cell shape);GO:0009245(lipid A biosynthetic process);GO:0009252(peptidoglycan biosynthetic process);GO:0071555(cell wall organization)	GO:0005737(cytoplasm)	GO:0000287(magnesium ion binding);GO:0003977(UDP-N-acetylglucosamine diphosphorylase activity);GO:0019134(glucosamine-1-phosphate N-acetyltransferase activity)
orf00056	317	WP_003218353.1	MULTISPECIES: ribose-phosphate diphosphokinase [Bacillaceae]	P14193|KPRS_BACSU	Ribose-phosphate pyrophosphokinase	prs	Bacillus subtilis (strain 168)	COG0462	F	Phosphoribosylpyrophosphate synthetase	K00948	PRPS, prsA	ribose-phosphate pyrophosphokinase [EC:2.7.6.1]	ko00030|ko00230	Pentose phosphate pathway|Purine metabolism	Carbohydrate metabolism|Nucleotide metabolism	Metabolism|Metabolism	GO:0006015(5-phosphoribose 1-diphosphate biosynthetic process);GO:0006164(purine nucleotide biosynthetic process);GO:0009116(nucleoside metabolic process);GO:0009156(ribonucleoside monophosphate biosynthetic process)	GO:0002189(ribose phosphate diphosphokinase complex);GO:0005737(cytoplasm)	GO:0000287(magnesium ion binding);GO:0004749(ribose phosphate diphosphokinase activity);GO:0005524(ATP binding);GO:0016301(kinase activity)
orf00057	204	WP_003243443.1	MULTISPECIES: 50S ribosomal protein L25/general stress protein Ctc [Bacillaceae]	P14194|CTC_BACSU	General stress protein CTC	ctc	Bacillus subtilis (strain 168)	COG1825	J	Ribosomal protein L25 (general stress protein Ctc)	K02897	RP-L25, rplY	large subunit ribosomal protein L25	ko03010	Ribosome	Translation	Genetic Information Processing	GO:0006412(translation)	GO:0022625(cytosolic large ribosomal subunit)	GO:0003735(structural constituent of ribosome);GO:0008097(5S rRNA binding)
orf00058	188	WP_003226727.1	MULTISPECIES: aminoacyl-tRNA hydrolase [Bacillaceae]	P37470|PTH_BACSU	Peptidyl-tRNA hydrolase	spoVC	Bacillus subtilis (strain 168)	COG0193	J	Peptidyl-tRNA hydrolase	K01056	PTH1, pth, spoVC	peptidyl-tRNA hydrolase, PTH1 family [EC:3.1.1.29]	None	None	None	None	GO:0006412(translation);GO:0030435(sporulation resulting in formation of a cellular spore)	GO:0005737(cytoplasm)	GO:0004045(aminoacyl-tRNA hydrolase activity)
orf00059	76	WP_003243417.1	MULTISPECIES: anti-sigma-F factor Fin [Bacillaceae]	P37553|FIN_BACSU	Anti-sigma-F factor Fin	fin	Bacillus subtilis (strain 168)	COG5867	DT	Anti-sigma-F factor Fin	--	--	--	--	--	--	--	GO:0010468(regulation of gene expression);GO:0030435(sporulation resulting in formation of a cellular spore)	GO:0005737(cytoplasm)	GO:0046872(metal ion binding)
orf00060	1177	WP_003243453.1	MULTISPECIES: transcription-repair coupling factor [Bacillaceae]	P37474|MFD_BACSU	Transcription-repair-coupling factor	mfd	Bacillus subtilis (strain 168)	COG1197	LK	Transcription-repair coupling factor (superfamily II helicase)	K03723	mfd	transcription-repair coupling factor (superfamily II helicase) [EC:3.6.4.-]	ko03420	Nucleotide excision repair	Replication and repair	Genetic Information Processing	GO:0000716(transcription-coupled nucleotide-excision repair, DNA damage recognition);GO:0006355(regulation of transcription, DNA-templated)	GO:0005737(cytoplasm)	GO:0003677(DNA binding);GO:0003684(damaged DNA binding);GO:0004386(helicase activity);GO:0005524(ATP binding);GO:0015616(DNA translocase activity);GO:0043175(RNA polymerase core enzyme binding)
orf00061	178	WP_003218365.1	MULTISPECIES: stage V sporulation protein T [Bacillaceae]	P37554|SPOVT_BACSU	Stage V sporulation protein T	spoVT	Bacillus subtilis (strain 168)	COG5845	DK	Stage V sporulation protein SpoVT, regulator of stationary/sporulation gene expression	K04769	spoVT	AbrB family transcriptional regulator, stage V sporulation protein T	None	None	None	None	GO:0030435(sporulation resulting in formation of a cellular spore)	None	GO:0003677(DNA binding);GO:0042802(identical protein binding)
orf00062	532	WP_003243709.1	MULTISPECIES: polysaccharide biosynthesis protein [Bacillaceae]	P37555|YABM_BACSU	Uncharacterized membrane protein YabM	yabM	Bacillus subtilis (strain 168)	COG5841	D	Stage V sporulation protein SpoVB/SpoIIIF, required for spore cortex synthesis	K03328	TC.PST	polysaccharide transporter, PST family	None	None	None	None	None	GO:0005886(plasma membrane);GO:0016021(integral component of membrane)	None
orf00063	489	WP_003226718.1	MULTISPECIES: nucleoside triphosphate pyrophosphohydrolase [Bacillaceae]	P37556|YABN_BACSU	Uncharacterized protein YabN	yabN	Bacillus subtilis (strain 168)	COG3956	R	Uncharacterized conserved protein YabN, contains tetrapyrrole methylase and MazG-like pyrophosphatase domain	K02499	yabN	tetrapyrrole methylase family protein / MazG family protein	None	None	None	None	GO:0006203(dGTP catabolic process);GO:0046047(TTP catabolic process);GO:0046052(UTP catabolic process);GO:0046061(dATP catabolic process);GO:0046076(dTTP catabolic process);GO:0046081(dUTP catabolic process)	None	GO:0008168(methyltransferase activity);GO:0047429(nucleoside-triphosphate diphosphatase activity)
orf00064	86	WP_003226716.1	MULTISPECIES: RNA-binding S4 domain-containing protein [Bacillaceae]	P37557|YABO_BACSU	Uncharacterized protein YabO	yabO	Bacillus subtilis (strain 168)	COG1188	J	Ribosomal 50S subunit-recycling heat shock protein, contains S4 domain	--	--	--	--	--	--	--	None	None	GO:0003723(RNA binding)
orf00065	100	WP_003226714.1	MULTISPECIES: sporulation protein YabP [Bacillaceae]	P37558|YABP_BACSU	Spore protein YabP	yabP	Bacillus subtilis (strain 168)	COG5868	D	Sporulation protein YabP	--	--	--	--	--	--	--	GO:0030435(sporulation resulting in formation of a cellular spore)	GO:0016020(membrane);GO:0042601(endospore-forming forespore)	None
orf00066	211	WP_003243260.1	MULTISPECIES: spore cortex biosynthesis protein YabQ [Bacillaceae]	P37559|YABQ_BACSU	Spore protein YabQ	yabQ	Bacillus subtilis (strain 168)	COG5869	D	Spore cortex formation membrane protein YabQ	--	--	--	--	--	--	--	GO:0030435(sporulation resulting in formation of a cellular spore)	GO:0016021(integral component of membrane);GO:0042601(endospore-forming forespore)	None
orf00067	125	AGA22453.1	Cell division protein DivIC [Bacillus subtilis subsp. subtilis str. BSP1]	P37471|DIVIC_BACSU	Cell division protein DivIC	divIC	Bacillus subtilis (strain 168)	COG2919	D	Cell division protein FtsB	K13052	divIC, divA	cell division protein DivIC	None	None	None	None	GO:0051301(cell division)	None	None
orf00068	128	WP_003218379.1	MULTISPECIES: RNA-binding protein S1 [Bacillaceae]	P37560|YABR_BACSU	Uncharacterized protein YabR	yabR	Bacillus subtilis (strain 168)	COG1098	R	Predicted RNA-binding protein, contains ribosomal protein S1 (RPS1) domain	K07571	K07571	S1 RNA binding domain protein	None	None	None	None	GO:0006412(translation)	GO:0022627(cytosolic small ribosomal subunit)	GO:0003729(mRNA binding);GO:0003735(structural constituent of ribosome)
orf00069	830	AHA76020.1	Stage II sporulation protein E [Bacillus subtilis PY79]	P37475|SP2E_BACSU	Stage II sporulation protein E	spoIIE	Bacillus subtilis (strain 168)	COG5817	D	Stage II sporulation protein SpoIIE/SpoIIH (serine phosphatase - sigma-F activation)	K06382	spoIIE	stage II sporulation protein E [EC:3.1.3.16]	None	None	None	None	GO:0030435(sporulation resulting in formation of a cellular spore)	GO:0005886(plasma membrane);GO:0016021(integral component of membrane);GO:0042601(endospore-forming forespore)	GO:0016791(phosphatase activity);GO:0106306(protein serine phosphatase activity);GO:0106307(protein threonine phosphatase activity)
orf00070	245	WP_003226706.1	MULTISPECIES: VWA domain-containing protein [Bacillus]	P37561|YABS_BACSU	Uncharacterized protein YabS	yabS	Bacillus subtilis (strain 168)	COG2304	R	Secreted protein containing bacterial Ig-like domain and vWFA domain	K07114	yfbK	Ca-activated chloride channel homolog	None	None	None	None	--	--	--
orf00071	309	AHA76022.1	putative serine/threonine-protein kinase yabT [Bacillus subtilis PY79]	P37562|PKN1_BACSU	Probable serine/threonine-protein kinase YabT	yabT	Bacillus subtilis (strain 168)	COG0515	T	Serine/threonine protein kinase	K08884	K08884	serine/threonine protein kinase, bacterial [EC:2.7.11.1]	None	None	None	None	None	None	GO:0004674(protein serine/threonine kinase activity);GO:0005524(ATP binding);GO:0106310(protein serine kinase activity)
orf00072	472	WP_156581679.1	tRNA lysidine(34) synthetase TilS [Bacillus subtilis]	P37563|TILS_BACSU	tRNA(Ile)-lysidine synthase	tilS	Bacillus subtilis (strain 168)	COG0037	J	tRNA(Ile)-lysidine synthase TilS/MesJ	K04075	tilS, mesJ	tRNA(Ile)-lysidine synthase [EC:6.3.4.19]	None	None	None	None	GO:0006400(tRNA modification)	GO:0005737(cytoplasm)	GO:0005524(ATP binding);GO:0016879(ligase activity, forming carbon-nitrogen bonds)
orf00073	180	WP_003226700.1	MULTISPECIES: hypoxanthine phosphoribosyltransferase [Bacillaceae]	P37472|HGPRT_BACSU	Hypoxanthine-guanine phosphoribosyltransferase	hprT	Bacillus subtilis (strain 168)	COG0634	F	Hypoxanthine-guanine phosphoribosyltransferase	K00760	hprT, hpt, HPRT1	hypoxanthine phosphoribosyltransferase [EC:2.4.2.8]	ko00230|ko00983	Purine metabolism|Drug metabolism - other enzymes	Nucleotide metabolism|Xenobiotics biodegradation and metabolism	Metabolism|Metabolism	GO:0006168(adenine salvage);GO:0006178(guanine salvage);GO:0032263(GMP salvage);GO:0032264(IMP salvage);GO:0046100(hypoxanthine metabolic process)	GO:0005737(cytoplasm)	GO:0000166(nucleotide binding);GO:0000287(magnesium ion binding);GO:0004422(hypoxanthine phosphoribosyltransferase activity);GO:0052657(guanine phosphoribosyltransferase activity)
orf00074	637	WP_003243881.1	MULTISPECIES: ATP-dependent zinc metalloprotease FtsH [Bacillus]	P37476|FTSH_BACSU	ATP-dependent zinc metalloprotease FtsH	ftsH	Bacillus subtilis (strain 168)	COG0465	O	ATP-dependent Zn proteases	K03798	ftsH, hflB	cell division protease FtsH [EC:3.4.24.-]	None	None	None	None	GO:0006508(proteolysis);GO:0007049(cell cycle);GO:0030163(protein catabolic process);GO:0043934(sporulation);GO:0051301(cell division)	GO:0005886(plasma membrane);GO:0016021(integral component of membrane);GO:0030428(cell septum)	GO:0004176(ATP-dependent peptidase activity);GO:0004222(metalloendopeptidase activity);GO:0005524(ATP binding);GO:0008233(peptidase activity);GO:0008270(zinc ion binding)
orf00075	218	AHA76026.1	Type III pantothenate kinase [Bacillus subtilis PY79]	P37564|COAX_BACSU	Type III pantothenate kinase	coaX	Bacillus subtilis (strain 168)	COG1521	H	Pantothenate kinase type III	K03525	coaX	type III pantothenate kinase [EC:2.7.1.33]	ko00770	Pantothenate and CoA biosynthesis	Metabolism of cofactors and vitamins	Metabolism	GO:0015937(coenzyme A biosynthetic process)	GO:0005737(cytoplasm)	GO:0004594(pantothenate kinase activity);GO:0005524(ATP binding);GO:0046872(metal ion binding)
orf00076	291	WP_003226695.1	MULTISPECIES: redox-regulated molecular chaperone HslO [Bacillaceae]	P37565|HSLO_BACSU	33 kDa chaperonin	hslO	Bacillus subtilis (strain 168)	COG1281	O	Redox-regulated molecular chaperone, HSP33 family	K04083	hslO	molecular chaperone Hsp33	None	None	None	None	GO:0042026(protein refolding)	GO:0005737(cytoplasm)	GO:0044183(protein folding chaperone);GO:0051082(unfolded protein binding)
orf00077	297	WP_003243824.1	MULTISPECIES: peptidyl-prolyl cis-trans isomerase [Bacillaceae]	P37566|YACD_BACSU	Putative peptidyl-prolyl cis-trans isomerase YacD	yacD	Bacillus subtilis (strain 168)	COG0760	O	Peptidyl-prolyl isomerase, parvulin family	--	--	--	--	--	--	--	None	None	GO:0003755(peptidyl-prolyl cis-trans isomerase activity)
orf00078	308	WP_003244491.1	MULTISPECIES: cysteine synthase A [Bacillaceae]	P37887|CYSK_BACSU	Cysteine synthase	cysK	Bacillus subtilis (strain 168)	COG0031	E	Cysteine synthase	K01738	cysK	cysteine synthase [EC:2.5.1.47]	ko00270|ko00920	Cysteine and methionine metabolism|Sulfur metabolism	Amino acid metabolism|Energy metabolism	Metabolism|Metabolism	GO:0006535(cysteine biosynthetic process from serine);GO:0008284(positive regulation of cell population proliferation);GO:0009087(methionine catabolic process);GO:1904798(positive regulation of core promoter binding)	GO:0005737(cytoplasm);GO:0032991(protein-containing complex);GO:0032993(protein-DNA complex)	GO:0004122(cystathionine beta-synthase activity);GO:0004124(cysteine synthase activity);GO:0008134(transcription factor binding);GO:0030170(pyridoxal phosphate binding);GO:0042803(protein homodimerization activity);GO:0080146(L-cysteine desulfhydrase activity)
orf00079	501	AHA76030.1	Para-aminobenzoate synthase component 1 [Bacillus subtilis PY79]	P28820|PABB_BACSU	Aminodeoxychorismate synthase component 1	pabB	Bacillus subtilis (strain 168)	COG0147	EH	Anthranilate/para-aminobenzoate synthases component I	K01665	pabB	para-aminobenzoate synthetase component I [EC:2.6.1.85]	ko00790	Folate biosynthesis	Metabolism of cofactors and vitamins	Metabolism	GO:0000162(tryptophan biosynthetic process);GO:0046654(tetrahydrofolate biosynthetic process);GO:0046656(folic acid biosynthetic process)	None	GO:0000287(magnesium ion binding);GO:0046820(4-amino-4-deoxychorismate synthase activity)
orf00080	194	WP_003243797.1	MULTISPECIES: aminodeoxychorismate/anthranilate synthase component II [Bacillaceae]	P28819|PABA_BACSU	Aminodeoxychorismate/anthranilate synthase component 2	pabA	Bacillus subtilis (strain 168)	COG0512	EH	Anthranilate/para-aminobenzoate synthase component II (glutamine amidotransferase)	K01664	pabA	para-aminobenzoate synthetase component II [EC:2.6.1.85]	ko00790	Folate biosynthesis	Metabolism of cofactors and vitamins	Metabolism	GO:0000162(tryptophan biosynthetic process);GO:0006541(glutamine metabolic process);GO:0046654(tetrahydrofolate biosynthetic process);GO:0046656(folic acid biosynthetic process)	None	GO:0004049(anthranilate synthase activity);GO:0046820(4-amino-4-deoxychorismate synthase activity)
orf00081	293	WP_003244544.1	MULTISPECIES: aminodeoxychorismate lyase [Bacillaceae]	P28821|PABC_BACSU	Aminodeoxychorismate lyase	pabC	Bacillus subtilis (strain 168)	COG0115	EH	Branched-chain amino acid aminotransferase/4-amino-4-deoxychorismate lyase	K02619	pabC	4-amino-4-deoxychorismate lyase [EC:4.1.3.38]	ko00790	Folate biosynthesis	Metabolism of cofactors and vitamins	Metabolism	GO:0019752(carboxylic acid metabolic process);GO:0046654(tetrahydrofolate biosynthetic process);GO:0046656(folic acid biosynthetic process)	GO:0005829(cytosol)	GO:0008696(4-amino-4-deoxychorismate lyase activity);GO:0030170(pyridoxal phosphate binding)
orf00082	285	WP_003242672.1	MULTISPECIES: dihydropteroate synthase [Bacillaceae]	P28822|DHPS_BACSU	Dihydropteroate synthase	sul	Bacillus subtilis (strain 168)	COG0294	H	Dihydropteroate synthase	K00796	folP	dihydropteroate synthase [EC:2.5.1.15]	ko00790	Folate biosynthesis	Metabolism of cofactors and vitamins	Metabolism	GO:0046654(tetrahydrofolate biosynthetic process);GO:0046656(folic acid biosynthetic process)	GO:0005829(cytosol)	GO:0004156(dihydropteroate synthase activity);GO:0046872(metal ion binding)
orf00083	120	WP_003242949.1	MULTISPECIES: dihydroneopterin aldolase [Bacillaceae]	P28823|FOLB_BACSU	Dihydroneopterin aldolase	folB	Bacillus subtilis (strain 168)	COG1539	H	Dihydroneopterin aldolase	K01633	folB	7,8-dihydroneopterin aldolase/epimerase/oxygenase [EC:4.1.2.25 5.1.99.8 1.13.11.81]	ko00790	Folate biosynthesis	Metabolism of cofactors and vitamins	Metabolism	GO:0006760(folic acid-containing compound metabolic process);GO:0046654(tetrahydrofolate biosynthetic process);GO:0046656(folic acid biosynthetic process)	GO:0005737(cytoplasm)	GO:0004150(dihydroneopterin aldolase activity)
orf00084	167	WP_003242690.1	MULTISPECIES: 2-amino-4-hydroxy-6-hydroxymethyldihydropteridine diphosphokinase [Bacillaceae]	P29252|HPPK_BACSU	2-amino-4-hydroxy-6-hydroxymethyldihydropteridine pyrophosphokinase	folK	Bacillus subtilis (strain 168)	COG0801	H	7,8-dihydro-6-hydroxymethylpterin pyrophosphokinase (folate biosynthesis)	K00950	folK	2-amino-4-hydroxy-6-hydroxymethyldihydropteridine diphosphokinase [EC:2.7.6.3]	ko00790	Folate biosynthesis	Metabolism of cofactors and vitamins	Metabolism	GO:0046654(tetrahydrofolate biosynthetic process);GO:0046656(folic acid biosynthetic process)	None	GO:0003848(2-amino-4-hydroxy-6-hydroxymethyldihydropteridine diphosphokinase activity);GO:0005524(ATP binding);GO:0016301(kinase activity)
orf00085	69	WP_003226678.1	MULTISPECIES: helix-turn-helix transcriptional regulator [Bacillaceae]	O31417|YAZB_BACSU	Uncharacterized HTH-type transcriptional regulator YazB	yazB	Bacillus subtilis (strain 168)	COG1396	K	Transcriptional regulator, contains XRE-family HTH domain	--	--	--	--	--	--	--	GO:0006355(regulation of transcription, DNA-templated)	None	GO:0003677(DNA binding);GO:0003700(DNA-binding transcription factor activity)
orf00086	333	BAI83528.2	hypothetical protein BSNT_06354 [Bacillus subtilis subsp. natto BEST195]	P37567|DUS1_BACSU	Probable tRNA-dihydrouridine synthase 1	dus1	Bacillus subtilis (strain 168)	COG0042	J	tRNA-dihydrouridine synthase	--	--	--	--	--	--	--	None	None	GO:0000049(tRNA binding);GO:0017150(tRNA dihydrouridine synthase activity);GO:0050660(flavin adenine dinucleotide binding)
orf00087	499	WP_003242743.1	MULTISPECIES: lysine--tRNA ligase [Bacillaceae]	P37477|SYK_BACSU	Lysine--tRNA ligase	lysS	Bacillus subtilis (strain 168)	COG1190	J	Lysyl-tRNA synthetase (class II)	K04567	KARS, lysS	lysyl-tRNA synthetase, class II [EC:6.1.1.6]	ko00970	Aminoacyl-tRNA biosynthesis	Translation	Genetic Information Processing	GO:0006430(lysyl-tRNA aminoacylation)	GO:0005829(cytosol)	GO:0000049(tRNA binding);GO:0000287(magnesium ion binding);GO:0004824(lysine-tRNA ligase activity);GO:0005524(ATP binding)
orf00088	156	AKE21962.1	hypothetical protein BsLM_0162 [Bacillus sp. LM 4-2]	--	--	--	--	--	--	--	--	--	--	--	--	--	--	--	--	--
orf00089	156	AKE21962.1	hypothetical protein BsLM_0162 [Bacillus sp. LM 4-2]	--	--	--	--	--	--	--	--	--	--	--	--	--	--	--	--	--
orf00090	154	WP_003225724.1	MULTISPECIES: transcriptional regulator CtsR [Bacillaceae]	P37568|CTSR_BACSU	Transcriptional regulator CtsR	ctsR	Bacillus subtilis (strain 168)	COG4463	K	Transcriptional regulator CtsR	K03708	ctsR	transcriptional regulator of stress and heat shock response	None	None	None	None	GO:0006355(regulation of transcription, DNA-templated)	None	GO:0003677(DNA binding)
orf00091	115	AHA76040.1	Uncharacterized protein yacH [Bacillus subtilis PY79]	P37569|MCSA_BACSU	Protein-arginine kinase activator protein	mcsA	Bacillus subtilis (strain 168)	COG3880	O	Protein-arginine kinase activator protein McsA	K19411	mcsA	protein arginine kinase activator	None	None	None	None	GO:0006508(proteolysis);GO:1990169(stress response to copper ion);GO:1990170(stress response to cadmium ion)	None	GO:0005507(copper ion binding);GO:0008270(zinc ion binding);GO:0046870(cadmium ion binding);GO:0050897(cobalt ion binding)
orf00092	363	WP_003235007.1	MULTISPECIES: protein arginine kinase [Bacillaceae]	P37570|MCSB_BACSU	Protein-arginine kinase	mcsB	Bacillus subtilis (strain 168)	COG3869	O	Protein-arginine kinase McsB	K19405	mcsB	protein arginine kinase [EC:2.7.14.1]	None	None	None	None	GO:0046314(phosphocreatine biosynthetic process)	GO:0005737(cytoplasm)	GO:0004111(creatine kinase activity);GO:0004672(protein kinase activity);GO:0005524(ATP binding);GO:0016301(kinase activity)
orf00093	810	WP_003235011.1	MULTISPECIES: ATP-dependent protease ATP-binding subunit ClpC [Bacillaceae]	P37571|CLPC_BACSU	Negative regulator of genetic competence ClpC/MecB	clpC	Bacillus subtilis (strain 168)	COG0542	O	ATP-dependent Clp protease, ATP-binding subunit ClpA	K03696	clpC	ATP-dependent Clp protease ATP-binding subunit ClpC	None	None	None	None	GO:0030420(establishment of competence for transformation)	None	GO:0005524(ATP binding);GO:0016887(ATP hydrolysis activity)
orf00094	458	WP_004399687.1	MULTISPECIES: DNA repair protein RadA [Bacillaceae]	P37572|RADA_BACSU	DNA repair protein RadA	radA	Bacillus subtilis (strain 168)	COG1066	L	DNA repair protein RadA/Sms, contains AAA+ ATPase domain	K04485	radA, sms	DNA repair protein RadA/Sms	None	None	None	None	GO:0000725(recombinational repair)	None	GO:0003684(damaged DNA binding);GO:0005524(ATP binding);GO:0008094(ATP-dependent activity, acting on DNA);GO:0016787(hydrolase activity);GO:0046872(metal ion binding)
orf00095	360	WP_003225736.1	MULTISPECIES: DNA integrity scanning diadenylate cyclase DisA [Bacillaceae]	P37573|DISA_BACSU	DNA integrity scanning protein DisA	disA	Bacillus subtilis (strain 168)	COG1623	T	c-di-AMP synthetase DisA, contains DisA_N, linker and DNA-binding domains	K07067	disA	diadenylate cyclase [EC:2.7.7.85]	None	None	None	None	GO:0006281(DNA repair);GO:0019932(second-messenger-mediated signaling)	GO:0005737(cytoplasm)	GO:0003677(DNA binding);GO:0004016(adenylate cyclase activity);GO:0005524(ATP binding);GO:0016779(nucleotidyltransferase activity)
orf00096	366	WP_003235014.1	MULTISPECIES: PIN/TRAM domain-containing protein [Bacillaceae]	Q06754|YACL_BACSU	Uncharacterized PIN and TRAM-domain containing protein YacL	yacL	Bacillus subtilis (strain 168)	COG4956	R	Uncharacterized conserved protein YacL, contains PIN and TRAM domains	--	--	--	--	--	--	--	None	None	GO:0004518(nuclease activity);GO:0046872(metal ion binding)
orf00097	232	WP_003235019.1	MULTISPECIES: 2-C-methyl-D-erythritol 4-phosphate cytidylyltransferase [Bacillaceae]	Q06755|ISPD_BACSU	2-C-methyl-D-erythritol 4-phosphate cytidylyltransferase	ispD	Bacillus subtilis (strain 168)	COG1211	I	2-C-methyl-D-erythritol 4-phosphate cytidylyltransferase	K00991	ispD	2-C-methyl-D-erythritol 4-phosphate cytidylyltransferase [EC:2.7.7.60]	ko00900	Terpenoid backbone biosynthesis	Metabolism of terpenoids and polyketides	Metabolism	GO:0016114(terpenoid biosynthetic process);GO:0019288(isopentenyl diphosphate biosynthetic process, methylerythritol 4-phosphate pathway)	None	GO:0050518(2-C-methyl-D-erythritol 4-phosphate cytidylyltransferase activity)
orf00098	158	WP_003225745.1	MULTISPECIES: 2-C-methyl-D-erythritol 2,4-cyclodiphosphate synthase [Bacillaceae]	Q06756|ISPF_BACSU	2-C-methyl-D-erythritol 2,4-cyclodiphosphate synthase	ispF	Bacillus subtilis (strain 168)	COG0245	I	2C-methyl-D-erythritol 2,4-cyclodiphosphate synthase	K01770	ispF	2-C-methyl-D-erythritol 2,4-cyclodiphosphate synthase [EC:4.6.1.12]	ko00900	Terpenoid backbone biosynthesis	Metabolism of terpenoids and polyketides	Metabolism	GO:0016114(terpenoid biosynthetic process);GO:0019288(isopentenyl diphosphate biosynthetic process, methylerythritol 4-phosphate pathway)	None	GO:0008685(2-C-methyl-D-erythritol 2,4-cyclodiphosphate synthase activity);GO:0046872(metal ion binding)
orf00099	483	WP_004399675.1	MULTISPECIES: glutamate--tRNA ligase [Bacillaceae]	P22250|SYE_BACSU	Glutamate--tRNA ligase	gltX	Bacillus subtilis (strain 168)	COG0008	J	Glutamyl- or glutaminyl-tRNA synthetase	K09698	gltX	nondiscriminating glutamyl-tRNA synthetase [EC:6.1.1.24]	ko00970	Aminoacyl-tRNA biosynthesis	Translation	Genetic Information Processing	GO:0006424(glutamyl-tRNA aminoacylation)	GO:0005829(cytosol)	GO:0000049(tRNA binding);GO:0004818(glutamate-tRNA ligase activity);GO:0005524(ATP binding);GO:0008270(zinc ion binding)
orf00100	41	--	--	--	--	--	--	--	--	--	--	--	--	--	--	--	--	--	--	--
orf00101	61	AEP89164.1	hypothetical protein I33_0123 [Bacillus subtilis subsp. subtilis str. RO-NN-1]	--	--	--	--	--	--	--	--	--	--	--	--	--	--	--	--	--
orf00102	213	WP_003235025.1	MULTISPECIES: serine O-acetyltransferase [Bacillus]	Q06750|CYSE_BACSU	Serine acetyltransferase	cysE	Bacillus subtilis (strain 168)	COG1045	E	Serine acetyltransferase	K00640	cysE	serine O-acetyltransferase [EC:2.3.1.30]	ko00270|ko00920|ko05111	Cysteine and methionine metabolism|Sulfur metabolism|Biofilm formation - Vibrio cholerae	Amino acid metabolism|Energy metabolism|Cellular community - prokaryotes	Metabolism|Metabolism|Cellular Processes	GO:0006535(cysteine biosynthetic process from serine);GO:0009087(methionine catabolic process);GO:0019344(cysteine biosynthetic process)	GO:0005829(cytosol)	GO:0009001(serine O-acetyltransferase activity)
orf00103	466	WP_004399682.1	MULTISPECIES: cysteine--tRNA ligase [Bacillaceae]	Q06752|SYC_BACSU	Cysteine--tRNA ligase	cysS	Bacillus subtilis (strain 168)	COG0215	J	Cysteinyl-tRNA synthetase	K01883	CARS, cysS	cysteinyl-tRNA synthetase [EC:6.1.1.16]	ko00970	Aminoacyl-tRNA biosynthesis	Translation	Genetic Information Processing	GO:0006423(cysteinyl-tRNA aminoacylation)	GO:0005737(cytoplasm);GO:0005829(cytosol)	GO:0004817(cysteine-tRNA ligase activity);GO:0005524(ATP binding);GO:0008270(zinc ion binding)
orf00104	143	WP_004399685.1	MULTISPECIES: mini-ribonuclease 3 [Bacillaceae]	O31418|MRNC_BACSU	Mini-ribonuclease 3	mrnC	Bacillus subtilis (strain 168)	COG1939	J	23S rRNA maturation mini-RNase III	K11145	K11145	ribonuclease III family protein [EC:3.1.26.-]	None	None	None	None	GO:0006364(rRNA processing)	GO:0005737(cytoplasm)	GO:0004525(ribonuclease III activity);GO:0004540(ribonuclease activity);GO:0019843(rRNA binding)
orf00105	249	WP_004399684.1	MULTISPECIES: 23S rRNA (guanosine(2251)-2&apos;-O)-methyltransferase RlmB [Bacillaceae]	Q06753|YACO_BACSU	Putative TrmH family tRNA/rRNA methyltransferase YacO	yacO	Bacillus subtilis (strain 168)	COG0566	J	tRNA G18 (ribose-2'-O)-methylase SpoU	K03218	rlmB	23S rRNA (guanosine2251-2'-O)-methyltransferase [EC:2.1.1.185]	None	None	None	None	GO:0001510(RNA methylation);GO:0006396(RNA processing)	GO:0005829(cytosol)	GO:0003723(RNA binding);GO:0008173(RNA methyltransferase activity)
orf00106	170	WP_003235032.1	MULTISPECIES: ribosome-dependent mRNA decay endonuclease Rae1/YacP [Bacillaceae]	P37574|YACP_BACSU	Uncharacterized protein YacP	yacP	Bacillus subtilis (strain 168)	COG3688	J	EndoRNase involved in mRNA decay, NYN (Nedd4-BP1/Rae1/YacP nuclease) family, contains PIN domain	K06962	K06962	uncharacterized protein	None	None	None	None	--	--	--
orf00107	218	WP_202926448.1	RNA polymerase sporulation sigma factor SigH [Bacillus subtilis]	P17869|RPSH_BACSU	RNA polymerase sigma-H factor	sigH	Bacillus subtilis (strain 168)	COG1595	K	DNA-directed RNA polymerase specialized sigma subunit, sigma24 family	K03091	sigH	RNA polymerase sporulation-specific sigma factor	None	None	None	None	GO:0006352(DNA-templated transcription, initiation);GO:0006355(regulation of transcription, DNA-templated);GO:0030435(sporulation resulting in formation of a cellular spore)	None	GO:0003677(DNA binding);GO:0016987(sigma factor activity)
orf00108	49	WP_003156421.1	MULTISPECIES: 50S ribosomal protein L33 [Bacillaceae]	Q06798|RL332_BACSU	50S ribosomal protein L33 2	rpmGB	Bacillus subtilis (strain 168)	COG0267	J	Ribosomal protein L33	K02913	RP-L33, MRPL33, rpmG	large subunit ribosomal protein L33	ko03010	Ribosome	Translation	Genetic Information Processing	GO:0006412(translation);GO:0046677(response to antibiotic)	GO:0005840(ribosome)	GO:0003735(structural constituent of ribosome)
orf00109	59	WP_004399676.1	MULTISPECIES: preprotein translocase subunit SecE [Bacteria]	Q06799|SECE_BACSU	Protein translocase subunit SecE	secE	Bacillus subtilis (strain 168)	COG0690	U	Preprotein translocase subunit SecE	K03073	secE	preprotein translocase subunit SecE	ko02024|ko03060|ko03070	Quorum sensing|Protein export|Bacterial secretion system	Cellular community - prokaryotes|Folding, sorting and degradation|Membrane transport	Cellular Processes|Genetic Information Processing|Environmental Information Processing	GO:0006605(protein targeting);GO:0009306(protein secretion);GO:0043952(protein transport by the Sec complex);GO:0065002(intracellular protein transmembrane transport)	GO:0005887(integral component of plasma membrane)	GO:0008320(protein transmembrane transporter activity);GO:0015450(protein-transporting ATPase activity)
orf00110	177	WP_003225764.1	MULTISPECIES: transcription termination/antitermination protein NusG [Bacillaceae]	Q06795|NUSG_BACSU	Transcription termination/antitermination protein NusG	nusG	Bacillus subtilis (strain 168)	COG0250	K	Transcription termination/antitermination protein NusG	K02601	nusG	transcription termination/antitermination protein NusG	None	None	None	None	GO:0006353(DNA-templated transcription, termination);GO:0006354(DNA-templated transcription, elongation);GO:0031564(transcription antitermination);GO:0032784(regulation of DNA-templated transcription, elongation)	GO:0005829(cytosol)	None
orf00111	141	WP_007615231.1	50S ribosomal protein L11 [Bacillus velezensis]	Q06796|RL11_BACSU	50S ribosomal protein L11	rplK	Bacillus subtilis (strain 168)	COG0080	J	Ribosomal protein L11	K02867	RP-L11, MRPL11, rplK	large subunit ribosomal protein L11	ko03010	Ribosome	Translation	Genetic Information Processing	GO:0006412(translation);GO:0046677(response to antibiotic)	GO:0015934(large ribosomal subunit);GO:0022625(cytosolic large ribosomal subunit)	GO:0003735(structural constituent of ribosome);GO:0070180(large ribosomal subunit rRNA binding)
orf00112	232	WP_003235040.1	MULTISPECIES: 50S ribosomal protein L1 [Bacillaceae]	Q06797|RL1_BACSU	50S ribosomal protein L1	rplA	Bacillus subtilis (strain 168)	COG0081	J	Ribosomal protein L1	K02863	RP-L1, MRPL1, rplA	large subunit ribosomal protein L1	ko03010	Ribosome	Translation	Genetic Information Processing	GO:0000470(maturation of LSU-rRNA);GO:0006412(translation);GO:0006417(regulation of translation)	GO:0022625(cytosolic large ribosomal subunit)	GO:0000049(tRNA binding);GO:0003723(RNA binding);GO:0003735(structural constituent of ribosome);GO:0019843(rRNA binding)
orf00113	166	WP_003235042.1	MULTISPECIES: 50S ribosomal protein L10 [Bacillaceae]	P42923|RL10_BACSU	50S ribosomal protein L10	rplJ	Bacillus subtilis (strain 168)	COG0244	J	Ribosomal protein L10	K02864	RP-L10, MRPL10, rplJ	large subunit ribosomal protein L10	ko03010	Ribosome	Translation	Genetic Information Processing	GO:0006412(translation);GO:0042254(ribosome biogenesis)	GO:0015934(large ribosomal subunit);GO:0022625(cytosolic large ribosomal subunit)	GO:0003735(structural constituent of ribosome);GO:0070180(large ribosomal subunit rRNA binding)
orf00114	123	WP_077671309.1	50S ribosomal protein L7/L12 [Bacillus subtilis]	P02394|RL7_BACSU	50S ribosomal protein L7/L12	rplL	Bacillus subtilis (strain 168)	COG0222	J	Ribosomal protein L7/L12	K02935	RP-L7, MRPL12, rplL	large subunit ribosomal protein L7/L12	ko03010	Ribosome	Translation	Genetic Information Processing	GO:0006412(translation)	GO:0022625(cytosolic large ribosomal subunit)	GO:0003735(structural constituent of ribosome)
orf00115	201	WP_003235045.1	MULTISPECIES: class I SAM-dependent methyltransferase [Bacillaceae]	P37872|YBXB_BACSU	Uncharacterized protein YbxB	ybxB	Bacillus subtilis (strain 168)	COG2813	J	16S rRNA G1207 methylase RsmC	K00564	rsmC	16S rRNA (guanine1207-N2)-methyltransferase [EC:2.1.1.172]	None	None	None	None	GO:0032259(methylation)	None	GO:0008168(methyltransferase activity)
orf00116	1146	AFI26647.1	DNA-directed RNA polymerase subunit beta [Bacillus sp. JS]	P37870|RPOB_BACSU	DNA-directed RNA polymerase subunit beta	rpoB	Bacillus subtilis (strain 168)	COG0085	K	DNA-directed RNA polymerase, beta subunit/140 kD subunit	K03043	rpoB	DNA-directed RNA polymerase subunit beta [EC:2.7.7.6]	ko03020	RNA polymerase	Transcription	Genetic Information Processing	GO:0006351(transcription, DNA-templated);GO:0046677(response to antibiotic)	None	GO:0003677(DNA binding);GO:0003899(DNA-directed 5'-3' RNA polymerase activity);GO:0032549(ribonucleoside binding)
orf00117	1199	WP_004399688.1	MULTISPECIES: DNA-directed RNA polymerase subunit beta&apos; [Bacillaceae]	P37871|RPOC_BACSU	DNA-directed RNA polymerase subunit beta&apos;	rpoC	Bacillus subtilis (strain 168)	COG0086	K	DNA-directed RNA polymerase, beta' subunit/160 kD subunit	K03046	rpoC	DNA-directed RNA polymerase subunit beta' [EC:2.7.7.6]	ko03020	RNA polymerase	Transcription	Genetic Information Processing	GO:0006351(transcription, DNA-templated);GO:0046677(response to antibiotic)	None	GO:0000287(magnesium ion binding);GO:0003677(DNA binding);GO:0003899(DNA-directed 5'-3' RNA polymerase activity);GO:0008270(zinc ion binding)
orf00118	82	WP_003225778.1	MULTISPECIES: 50S ribosomal protein L7ae-like protein [Bacillaceae]	P46350|RXL7_BACSU	Ribosome-associated protein L7Ae-like	rplGB	Bacillus subtilis (strain 168)	COG1358	J	Ribosomal protein L7Ae or related RNA K-turn-binding protein	K07590	RP-L7A, rplGB	large subunit ribosomal protein L7A	ko03010	Ribosome	Translation	Genetic Information Processing	GO:0006412(translation)	GO:0005737(cytoplasm);GO:0005840(ribosome)	GO:0003723(RNA binding);GO:0003735(structural constituent of ribosome)
orf00119	138	WP_003225781.1	MULTISPECIES: 30S ribosomal protein S12 [Bacillaceae]	P21472|RS12_BACSU	30S ribosomal protein S12	rpsL	Bacillus subtilis (strain 168)	COG0048	J	Ribosomal protein S12	K02950	RP-S12, MRPS12, rpsL	small subunit ribosomal protein S12	ko03010	Ribosome	Translation	Genetic Information Processing	GO:0006412(translation);GO:0046677(response to antibiotic)	GO:0005840(ribosome);GO:0015935(small ribosomal subunit)	GO:0000049(tRNA binding);GO:0003735(structural constituent of ribosome);GO:0019843(rRNA binding)
orf00120	156	WP_003225784.1	MULTISPECIES: 30S ribosomal protein S7 [Bacillaceae]	P21469|RS7_BACSU	30S ribosomal protein S7	rpsG	Bacillus subtilis (strain 168)	COG0049	J	Ribosomal protein S7	K02992	RP-S7, MRPS7, rpsG	small subunit ribosomal protein S7	ko03010	Ribosome	Translation	Genetic Information Processing	GO:0000028(ribosomal small subunit assembly);GO:0006412(translation)	GO:0005840(ribosome);GO:0022627(cytosolic small ribosomal subunit)	GO:0000049(tRNA binding);GO:0003729(mRNA binding);GO:0003735(structural constituent of ribosome);GO:0019843(rRNA binding)
orf00121	643	AEP89183.1	translation elongation factor G [Bacillus subtilis subsp. subtilis str. RO-NN-1]	P80868|EFG_BACSU	Elongation factor G	fusA	Bacillus subtilis (strain 168)	COG0480	J	Translation elongation factor EF-G, a GTPase	K02355	fusA, GFM, EFG	elongation factor G	None	None	None	None	GO:0032790(ribosome disassembly)	GO:0005829(cytosol)	GO:0003746(translation elongation factor activity);GO:0003924(GTPase activity);GO:0005525(GTP binding)
orf00122	396	WP_003235058.1	MULTISPECIES: elongation factor Tu [Bacillus]	P33166|EFTU_BACSU	Elongation factor Tu	tuf	Bacillus subtilis (strain 168)	COG0050	J	Translation elongation factor EF-Tu, a GTPase	K02358	tuf, TUFM	elongation factor Tu	ko04626	Plant-pathogen interaction	Environmental adaptation	Organismal Systems	GO:0006414(translational elongation)	GO:0005737(cytoplasm)	GO:0003746(translation elongation factor activity);GO:0003924(GTPase activity);GO:0005525(GTP binding)
orf00123	318	WP_003235060.1	MULTISPECIES: alpha/beta hydrolase [Bacillaceae]	P70981|YBAC_BACSU	Probable aminopeptidase YbaC	ybaC	Bacillus subtilis (strain 168)	COG0596	HR	2-succinyl-6-hydroxy-2,4-cyclohexadiene-1-carboxylate synthase MenH and related esterases, alpha/beta hydrolase fold	--	--	--	--	--	--	--	None	None	GO:0004177(aminopeptidase activity);GO:0016787(hydrolase activity)
orf00124	102	WP_003156464.1	MULTISPECIES: 30S ribosomal protein S10 [Bacteria]	Q65PA8|RS10_BACLD	30S ribosomal protein S10	rpsJ	Bacillus licheniformis (strain ATCC 14580 / DSM 13 / JCM 2505 / NBRC 12200 / NCIMB 9375 / NRRL NRS-1264 / Gibson 46)	COG0051	J	Ribosomal protein S10	K02946	RP-S10, MRPS10, rpsJ	small subunit ribosomal protein S10	ko03010	Ribosome	Translation	Genetic Information Processing	GO:0006412(translation)	GO:0005840(ribosome)	GO:0000049(tRNA binding);GO:0003735(structural constituent of ribosome)
orf00125	209	WP_004399671.1	MULTISPECIES: 50S ribosomal protein L3 [Bacillaceae]	P42920|RL3_BACSU	50S ribosomal protein L3	rplC	Bacillus subtilis (strain 168)	COG0087	J	Ribosomal protein L3	K02906	RP-L3, MRPL3, rplC	large subunit ribosomal protein L3	ko03010	Ribosome	Translation	Genetic Information Processing	GO:0006364(rRNA processing);GO:0006412(translation);GO:2000234(positive regulation of rRNA processing)	GO:0022625(cytosolic large ribosomal subunit)	GO:0003735(structural constituent of ribosome);GO:0019843(rRNA binding)
orf00126	207	WP_004399658.1	MULTISPECIES: 50S ribosomal protein L4 [Bacillaceae]	P42921|RL4_BACSU	50S ribosomal protein L4	rplD	Bacillus subtilis (strain 168)	COG0088	J	Ribosomal protein L4	K02926	RP-L4, MRPL4, rplD	large subunit ribosomal protein L4	ko03010	Ribosome	Translation	Genetic Information Processing	GO:0006412(translation)	GO:0005840(ribosome)	GO:0003735(structural constituent of ribosome);GO:0019843(rRNA binding)
orf00127	95	WP_003156467.1	MULTISPECIES: 50S ribosomal protein L23 [Bacillaceae]	P42924|RL23_BACSU	50S ribosomal protein L23	rplW	Bacillus subtilis (strain 168)	COG0089	J	Ribosomal protein L23	K02892	RP-L23, MRPL23, rplW	large subunit ribosomal protein L23	ko03010	Ribosome	Translation	Genetic Information Processing	GO:0000027(ribosomal large subunit assembly);GO:0006412(translation)	GO:0022625(cytosolic large ribosomal subunit)	GO:0003735(structural constituent of ribosome);GO:0019843(rRNA binding)
orf00128	277	WP_003225795.1	MULTISPECIES: 50S ribosomal protein L2 [Bacillaceae]	P42919|RL2_BACSU	50S ribosomal protein L2	rplB	Bacillus subtilis (strain 168)	COG0090	J	Ribosomal protein L2	K02886	RP-L2, MRPL2, rplB	large subunit ribosomal protein L2	ko03010	Ribosome	Translation	Genetic Information Processing	GO:0002181(cytoplasmic translation)	GO:0022625(cytosolic large ribosomal subunit)	GO:0003723(RNA binding);GO:0003735(structural constituent of ribosome);GO:0016740(transferase activity);GO:0019843(rRNA binding)
orf00129	113	WP_003156475.1	MULTISPECIES: 50S ribosomal protein L22 [Bacillaceae]	P42060|RL22_BACSU	50S ribosomal protein L22	rplV	Bacillus subtilis (strain 168)	COG0091	J	Ribosomal protein L22	K02890	RP-L22, MRPL22, rplV	large subunit ribosomal protein L22	ko03010	Ribosome	Translation	Genetic Information Processing	GO:0006412(translation);GO:0042255(ribosome assembly)	GO:0015934(large ribosomal subunit);GO:0022625(cytosolic large ribosomal subunit)	GO:0003735(structural constituent of ribosome);GO:0019843(rRNA binding)
orf00130	218	WP_003235068.1	MULTISPECIES: 30S ribosomal protein S3 [Bacillaceae]	P21465|RS3_BACSU	30S ribosomal protein S3	rpsC	Bacillus subtilis (strain 168)	COG0092	J	Ribosomal protein S3	K02982	RP-S3, rpsC	small subunit ribosomal protein S3	ko03010	Ribosome	Translation	Genetic Information Processing	GO:0006412(translation)	GO:0022627(cytosolic small ribosomal subunit)	GO:0003729(mRNA binding);GO:0003735(structural constituent of ribosome);GO:0019843(rRNA binding)
orf00131	62	AEB61679.1	50S ribosomal protein L16 [Bacillus amyloliquefaciens LL3]	Q65PA0|RL16_BACLD	50S ribosomal protein L16	rplP	Bacillus licheniformis (strain ATCC 14580 / DSM 13 / JCM 2505 / NBRC 12200 / NCIMB 9375 / NRRL NRS-1264 / Gibson 46)	COG0197	J	Ribosomal protein L16/L10AE	K02878	RP-L16, MRPL16, rplP	large subunit ribosomal protein L16	ko03010	Ribosome	Translation	Genetic Information Processing	GO:0006412(translation)	GO:0005840(ribosome)	GO:0000049(tRNA binding);GO:0003735(structural constituent of ribosome);GO:0019843(rRNA binding)
orf00132	66	WP_003156482.1	MULTISPECIES: 50S ribosomal protein L29 [Bacillaceae]	P12873|RL29_BACSU	50S ribosomal protein L29	rpmC	Bacillus subtilis (strain 168)	COG0255	J	Ribosomal protein L29	K02904	RP-L29, rpmC	large subunit ribosomal protein L29	ko03010	Ribosome	Translation	Genetic Information Processing	GO:0006412(translation)	GO:0022625(cytosolic large ribosomal subunit)	GO:0003735(structural constituent of ribosome)
orf00133	87	WP_003225804.1	MULTISPECIES: 30S ribosomal protein S17 [Bacillaceae]	P12874|RS17_BACSU	30S ribosomal protein S17	rpsQ	Bacillus subtilis (strain 168)	COG0186	J	Ribosomal protein S17	K02961	RP-S17, MRPS17, rpsQ	small subunit ribosomal protein S17	ko03010	Ribosome	Translation	Genetic Information Processing	GO:0006412(translation)	GO:0022627(cytosolic small ribosomal subunit)	GO:0003735(structural constituent of ribosome);GO:0019843(rRNA binding)
orf00134	122	WP_003328280.1	MULTISPECIES: 50S ribosomal protein L14 [Bacillus subtilis group]	P12875|RL14_BACSU	50S ribosomal protein L14	rplN	Bacillus subtilis (strain 168)	COG0093	J	Ribosomal protein L14	K02874	RP-L14, MRPL14, rplN	large subunit ribosomal protein L14	ko03010	Ribosome	Translation	Genetic Information Processing	GO:0006412(translation)	GO:0022625(cytosolic large ribosomal subunit)	GO:0003735(structural constituent of ribosome);GO:0070180(large ribosomal subunit rRNA binding)
orf00135	103	WP_003156486.1	MULTISPECIES: 50S ribosomal protein L24 [Bacillaceae]	E0TZF9|RL24_BACPZ	50S ribosomal protein L24	rplX	Bacillus subtilis subsp. spizizenii (strain ATCC 23059 / NRRL B-14472 / W23)	COG0198	J	Ribosomal protein L24	K02895	RP-L24, MRPL24, rplX	large subunit ribosomal protein L24	ko03010	Ribosome	Translation	Genetic Information Processing	GO:0006412(translation)	GO:0005840(ribosome)	GO:0003677(DNA binding);GO:0003735(structural constituent of ribosome);GO:0019843(rRNA binding)
orf00136	179	WP_003225809.1	MULTISPECIES: 50S ribosomal protein L5 [Bacillaceae]	P12877|RL5_BACSU	50S ribosomal protein L5	rplE	Bacillus subtilis (strain 168)	COG0094	J	Ribosomal protein L5	K02931	RP-L5, MRPL5, rplE	large subunit ribosomal protein L5	ko03010	Ribosome	Translation	Genetic Information Processing	GO:0006412(translation)	GO:0022625(cytosolic large ribosomal subunit)	GO:0000049(tRNA binding);GO:0003723(RNA binding);GO:0003735(structural constituent of ribosome);GO:0019843(rRNA binding)
orf00137	61	WP_003156488.1	MULTISPECIES: 30S ribosomal protein S14 [Bacteria]	A7Z0Q1|RS14Z_BACVZ	30S ribosomal protein S14 type Z	rpsZ	Bacillus velezensis (strain DSM 23117 / BGSC 10A6 / FZB42)	COG0199	J	Ribosomal protein S14	K02954	RP-S14, MRPS14, rpsN	small subunit ribosomal protein S14	ko03010	Ribosome	Translation	Genetic Information Processing	GO:0006412(translation)	GO:0005840(ribosome)	GO:0003735(structural constituent of ribosome);GO:0008270(zinc ion binding);GO:0019843(rRNA binding)
orf00138	132	WP_003241998.1	MULTISPECIES: 30S ribosomal protein S8 [Bacillaceae]	P12879|RS8_BACSU	30S ribosomal protein S8	rpsH	Bacillus subtilis (strain 168)	COG0096	J	Ribosomal protein S8	K02994	RP-S8, rpsH	small subunit ribosomal protein S8	ko03010	Ribosome	Translation	Genetic Information Processing	GO:0006412(translation)	GO:0022627(cytosolic small ribosomal subunit)	GO:0003735(structural constituent of ribosome);GO:0019843(rRNA binding)
orf00139	179	WP_004399690.1	MULTISPECIES: 50S ribosomal protein L6 [Bacillaceae]	P46898|RL6_BACSU	50S ribosomal protein L6	rplF	Bacillus subtilis (strain 168)	COG0097	J	Ribosomal protein L6P/L9E	K02933	RP-L6, MRPL6, rplF	large subunit ribosomal protein L6	ko03010	Ribosome	Translation	Genetic Information Processing	GO:0002181(cytoplasmic translation)	GO:0022625(cytosolic large ribosomal subunit)	GO:0003735(structural constituent of ribosome);GO:0019843(rRNA binding)
orf00140	120	WP_003225816.1	MULTISPECIES: 50S ribosomal protein L18 [Bacillaceae]	P46899|RL18_BACSU	50S ribosomal protein L18	rplR	Bacillus subtilis (strain 168)	COG0256	J	Ribosomal protein L18	K02881	RP-L18, MRPL18, rplR	large subunit ribosomal protein L18	ko03010	Ribosome	Translation	Genetic Information Processing	GO:0006364(rRNA processing);GO:0006412(translation)	GO:0022625(cytosolic large ribosomal subunit)	GO:0003735(structural constituent of ribosome);GO:0008097(5S rRNA binding)
orf00141	168	AEP89202.1	ribosomal protein S5 [Bacillus subtilis subsp. subtilis str. RO-NN-1]	A7Z0Q5|RS5_BACVZ	30S ribosomal protein S5	rpsE	Bacillus velezensis (strain DSM 23117 / BGSC 10A6 / FZB42)	COG0098	J	Ribosomal protein S5	K02988	RP-S5, MRPS5, rpsE	small subunit ribosomal protein S5	ko03010	Ribosome	Translation	Genetic Information Processing	GO:0006412(translation)	GO:0015935(small ribosomal subunit)	GO:0003735(structural constituent of ribosome);GO:0019843(rRNA binding)
orf00142	59	WP_003156497.1	MULTISPECIES: 50S ribosomal protein L30 [Bacteria]	P19947|RL30_BACSU	50S ribosomal protein L30	rpmD	Bacillus subtilis (strain 168)	COG1841	J	Ribosomal protein L30/L7E	K02907	RP-L30, MRPL30, rpmD	large subunit ribosomal protein L30	ko03010	Ribosome	Translation	Genetic Information Processing	GO:0006412(translation)	GO:0022625(cytosolic large ribosomal subunit)	GO:0003735(structural constituent of ribosome)
orf00143	146	WP_003225819.1	MULTISPECIES: 50S ribosomal protein L15 [Bacillaceae]	P19946|RL15_BACSU	50S ribosomal protein L15	rplO	Bacillus subtilis (strain 168)	COG0200	J	Ribosomal protein L15	K02876	RP-L15, MRPL15, rplO	large subunit ribosomal protein L15	ko03010	Ribosome	Translation	Genetic Information Processing	GO:0006412(translation)	GO:0022625(cytosolic large ribosomal subunit)	GO:0003735(structural constituent of ribosome);GO:0019843(rRNA binding)
orf00144	431	WP_004399662.1	MULTISPECIES: preprotein translocase subunit SecY [Bacillaceae]	P16336|SECY_BACSU	Protein translocase subunit SecY	secY	Bacillus subtilis (strain 168)	COG0201	U	Preprotein translocase subunit SecY	K03076	secY	preprotein translocase subunit SecY	ko02024|ko03060|ko03070	Quorum sensing|Protein export|Bacterial secretion system	Cellular community - prokaryotes|Folding, sorting and degradation|Membrane transport	Cellular Processes|Genetic Information Processing|Environmental Information Processing	GO:0006616(SRP-dependent cotranslational protein targeting to membrane, translocation);GO:0043952(protein transport by the Sec complex)	GO:0005887(integral component of plasma membrane);GO:0031522(cell envelope Sec protein transport complex)	GO:0005048(signal sequence binding);GO:0008320(protein transmembrane transporter activity)
orf00145	217	WP_004399686.1	MULTISPECIES: adenylate kinase [Bacillaceae]	P16304|KAD_BACSU	Adenylate kinase	adk	Bacillus subtilis (strain 168)	COG0563	F	Adenylate kinase or related kinase	K00939	adk, AK	adenylate kinase [EC:2.7.4.3]	ko00230|ko00730	Purine metabolism|Thiamine metabolism	Nucleotide metabolism|Metabolism of cofactors and vitamins	Metabolism|Metabolism	GO:0009123(nucleoside monophosphate metabolic process);GO:0009132(nucleoside diphosphate metabolic process);GO:0044209(AMP salvage)	GO:0005737(cytoplasm);GO:0005829(cytosol)	GO:0004017(adenylate kinase activity);GO:0004550(nucleoside diphosphate kinase activity);GO:0005524(ATP binding);GO:0008270(zinc ion binding)
orf00146	229	BAI83585.2	methionine aminopeptidase [Bacillus subtilis subsp. natto BEST195]	P19994|MAP11_BACSU	Methionine aminopeptidase 1	map	Bacillus subtilis (strain 168)	COG0024	J	Methionine aminopeptidase	K01265	map	methionyl aminopeptidase [EC:3.4.11.18]	None	None	None	None	GO:0070084(protein initiator methionine removal)	GO:0005737(cytoplasm)	GO:0046872(metal ion binding);GO:0070006(metalloaminopeptidase activity)
orf00147	67	AGI27411.1	ribosomal protein [Bacillus subtilis subsp. subtilis str. BAB-1]	C0H3S8|YBZG_BACSU	Putative ribosome-binding protein YbzG	ybzG	Bacillus subtilis (strain 168)	COG2163	J	Ribosomal protein L14E/L6E/L27E	--	--	--	--	--	--	--	--	--	--
orf00148	37	WP_081831858.1	50S ribosomal protein L36 [Geomicrobium sp. JCM 19038]	Q65P82|RL36_BACLD	50S ribosomal protein L36	rpmJ	Bacillus licheniformis (strain ATCC 14580 / DSM 13 / JCM 2505 / NBRC 12200 / NCIMB 9375 / NRRL NRS-1264 / Gibson 46)	COG0257	J	Ribosomal protein L36	K02919	RP-L36, MRPL36, rpmJ	large subunit ribosomal protein L36	ko03010	Ribosome	Translation	Genetic Information Processing	GO:0006412(translation)	GO:0005840(ribosome)	GO:0003735(structural constituent of ribosome)
orf00149	121	WP_003235095.1	MULTISPECIES: 30S ribosomal protein S13 [Bacillaceae]	P20282|RS13_BACSU	30S ribosomal protein S13	rpsM	Bacillus subtilis (strain 168)	COG0099	J	Ribosomal protein S13	K02952	RP-S13, rpsM	small subunit ribosomal protein S13	ko03010	Ribosome	Translation	Genetic Information Processing	GO:0006412(translation)	GO:0005829(cytosol);GO:0015935(small ribosomal subunit)	GO:0000049(tRNA binding);GO:0003735(structural constituent of ribosome);GO:0019843(rRNA binding)
orf00150	65	AEP89211.1	30S ribosomal protein S11 [Bacillus subtilis subsp. subtilis str. RO-NN-1]	Q65P80|RS11_BACLD	30S ribosomal protein S11	rpsK	Bacillus licheniformis (strain ATCC 14580 / DSM 13 / JCM 2505 / NBRC 12200 / NCIMB 9375 / NRRL NRS-1264 / Gibson 46)	COG0100	J	Ribosomal protein S11	K02948	RP-S11, MRPS11, rpsK	small subunit ribosomal protein S11	ko03010	Ribosome	Translation	Genetic Information Processing	GO:0006412(translation)	GO:0005840(ribosome)	GO:0003735(structural constituent of ribosome);GO:0019843(rRNA binding)
orf00151	314	WP_003225835.1	MULTISPECIES: DNA-directed RNA polymerase subunit alpha [Bacillaceae]	P20429|RPOA_BACSU	DNA-directed RNA polymerase subunit alpha	rpoA	Bacillus subtilis (strain 168)	COG0202	K	DNA-directed RNA polymerase, alpha subunit/40 kD subunit	K03040	rpoA	DNA-directed RNA polymerase subunit alpha [EC:2.7.7.6]	ko03020	RNA polymerase	Transcription	Genetic Information Processing	GO:0006351(transcription, DNA-templated)	GO:0005737(cytoplasm)	GO:0003677(DNA binding);GO:0003899(DNA-directed 5'-3' RNA polymerase activity);GO:0046983(protein dimerization activity)
orf00152	120	WP_003225836.1	MULTISPECIES: 50S ribosomal protein L17 [Bacillaceae]	P20277|RL17_BACSU	50S ribosomal protein L17	rplQ	Bacillus subtilis (strain 168)	COG0203	J	Ribosomal protein L17	K02879	RP-L17, MRPL17, rplQ	large subunit ribosomal protein L17	ko03010	Ribosome	Translation	Genetic Information Processing	GO:0006412(translation)	GO:0015934(large ribosomal subunit);GO:0022625(cytosolic large ribosomal subunit)	GO:0003735(structural constituent of ribosome)
orf00153	281	WP_004399689.1	MULTISPECIES: energy-coupling factor ABC transporter ATP-binding protein [Bacillaceae]	P40735|ECFA1_BACSU	Energy-coupling factor transporter ATP-binding protein EcfA1	ecfA	Bacillus subtilis (strain 168)	COG1122	PR	Energy-coupling factor transporter ATP-binding protein EcfA2	K16786	ecfA1	energy-coupling factor transport system ATP-binding protein [EC:7.-.-.-]	ko02010	ABC transporters	Membrane transport	Environmental Information Processing	None	GO:0043190(ATP-binding cassette (ABC) transporter complex)	GO:0005524(ATP binding);GO:0042626(ATPase-coupled transmembrane transporter activity)
orf00154	276	WP_010886389.1	energy-coupling factor ABC transporter ATP-binding protein [Bacillus subtilis]	P70970|ECFA2_BACSU	Energy-coupling factor transporter ATP-binding protein EcfA2	ecfAB	Bacillus subtilis (strain 168)	COG1122	PR	Energy-coupling factor transporter ATP-binding protein EcfA2	K16787	ecfA2	energy-coupling factor transport system ATP-binding protein [EC:7.-.-.-]	ko02010	ABC transporters	Membrane transport	Environmental Information Processing	None	GO:0043190(ATP-binding cassette (ABC) transporter complex)	GO:0005524(ATP binding);GO:0042626(ATPase-coupled transmembrane transporter activity)
orf00155	265	WP_004399656.1	MULTISPECIES: energy-coupling factor transporter transmembrane protein EcfT [Bacillaceae]	P70972|ECFT_BACSU	Energy-coupling factor transporter transmembrane protein EcfT	ecfT	Bacillus subtilis (strain 168)	COG0619	H	ECF-type transporter transmembrane protein EcfT	K16785	ecfT	energy-coupling factor transport system permease protein	ko02010	ABC transporters	Membrane transport	Environmental Information Processing	None	GO:0005886(plasma membrane);GO:0016021(integral component of membrane)	GO:0022857(transmembrane transporter activity)
orf00156	247	WP_004399657.1	MULTISPECIES: tRNA pseudouridine(38-40) synthase TruA [Bacillaceae]	P70973|TRUA_BACSU	tRNA pseudouridine synthase A	truA	Bacillus subtilis (strain 168)	COG0101	J	tRNA U38,U39,U40 pseudouridine synthase TruA	K06173	truA, PUS1	tRNA pseudouridine38-40 synthase [EC:5.4.99.12]	None	None	None	None	GO:0031119(tRNA pseudouridine synthesis)	None	GO:0003723(RNA binding);GO:0009982(pseudouridine synthase activity);GO:0106029(tRNA pseudouridine synthase activity)
orf00157	145	WP_003241966.1	MULTISPECIES: 50S ribosomal protein L13 [Bacillaceae]	P70974|RL13_BACSU	50S ribosomal protein L13	rplM	Bacillus subtilis (strain 168)	COG0102	J	Ribosomal protein L13	K02871	RP-L13, MRPL13, rplM	large subunit ribosomal protein L13	ko03010	Ribosome	Translation	Genetic Information Processing	GO:0006412(translation);GO:0017148(negative regulation of translation)	GO:0005840(ribosome);GO:0022625(cytosolic large ribosomal subunit)	GO:0003729(mRNA binding);GO:0003735(structural constituent of ribosome)
orf00158	130	WP_004399691.1	MULTISPECIES: 30S ribosomal protein S9 [Bacillaceae]	P21470|RS9_BACSU	30S ribosomal protein S9	rpsI	Bacillus subtilis (strain 168)	COG0103	J	Ribosomal protein S9	K02996	RP-S9, MRPS9, rpsI	small subunit ribosomal protein S9	ko03010	Ribosome	Translation	Genetic Information Processing	GO:0006412(translation)	GO:0015935(small ribosomal subunit);GO:0022627(cytosolic small ribosomal subunit)	GO:0003723(RNA binding);GO:0003735(structural constituent of ribosome)
orf00159	255	WP_004399665.1	MULTISPECIES: class I SAM-dependent methyltransferase [Bacillaceae]	P70976|YBAJ_BACSU	Uncharacterized methyltransferase YbaJ	ybaJ	Bacillus subtilis (strain 168)	COG2227	H	2-polyprenyl-3-methyl-5-hydroxy-6-metoxy-1,4-benzoquinol methylase	--	--	--	--	--	--	--	GO:0032259(methylation)	None	GO:0008168(methyltransferase activity)
orf00160	147	WP_003235118.1	MULTISPECIES: YbaK family protein [Bacillaceae]	P50862|YBAK_BACSU	Uncharacterized protein YbaK	ybaK	Bacillus subtilis (strain 168)	COG5870	DK	Uncharacterized sporulation protein YbaK, contains DUF2521 domain (not related to E. coli deacylase YbaK, COG2606)	--	--	--	--	--	--	--	--	--	--
orf00161	237	WP_004399672.1	MULTISPECIES: N-acetylmuramoyl-L-alanine amidase CwlD [Bacillaceae]	P50864|CWLD_BACSU	Germination-specific N-acetylmuramoyl-L-alanine amidase	cwlD	Bacillus subtilis (strain 168)	COG0860	M	N-acetylmuramoyl-L-alanine amidase	K01448	amiABC	N-acetylmuramoyl-L-alanine amidase [EC:3.5.1.28]	ko01503	Cationic antimicrobial peptide (CAMP) resistance	Drug resistance: antimicrobial	Human Diseases	GO:0009253(peptidoglycan catabolic process);GO:0071555(cell wall organization)	GO:0005576(extracellular region)	GO:0008745(N-acetylmuramoyl-L-alanine amidase activity)
orf00162	352	WP_003235124.1	MULTISPECIES: iron-sulfur carrier protein/transcriptional regulator SalA [Bacillaceae]	P50863|APBC_BACSU	Iron-sulfur cluster carrier protein	salA	Bacillus subtilis (strain 168)	COG0489	D	Fe-S cluster carrier ATPase, Mrp/ApbC/NBP35 family	K03593	mrp, NUBPL	ATP-binding protein involved in chromosome partitioning	None	None	None	None	GO:0016226(iron-sulfur cluster assembly);GO:0045892(negative regulation of transcription, DNA-templated)	None	GO:0005524(ATP binding);GO:0016787(hydrolase activity);GO:0016887(ATP hydrolysis activity);GO:0046872(metal ion binding);GO:0051539(4 iron, 4 sulfur cluster binding)
orf00163	185	WP_003235126.1	MULTISPECIES: spore germination protein GerD [Bacillaceae]	P16450|GERD_BACSU	Spore germination protein GerD	gerD	Bacillus subtilis (strain 168)	COG5904	D	Spore germination receptor GerD	K06294	gerD	spore germination protein D	None	None	None	None	None	GO:0005886(plasma membrane);GO:0031160(spore wall)	None
orf00164	222	AEP89225.1	KinB signaling pathway activation protein [Bacillus subtilis subsp. subtilis str. RO-NN-1]	P16449|KBAA_BACSU	KinB-signaling pathway activation protein	kbaA	Bacillus subtilis (strain 168)	COG5810	DT	Sporulation protein KbaA, activator of histidine kinase KinB	K06349	kbaA	KinB signaling pathway activation protein	None	None	None	None	GO:0030435(sporulation resulting in formation of a cellular spore);GO:0045881(positive regulation of sporulation resulting in formation of a cellular spore)	GO:0005886(plasma membrane);GO:0016021(integral component of membrane)	None
orf00165	254	WP_003235130.1	MULTISPECIES: polysaccharide deacetylase family sporulation protein PdaB [Bacillaceae]	P50865|PDAB_BACSU	Probable polysaccharide deacetylase PdaB	pdaB	Bacillus subtilis (strain 168)	COG0726	GM	Peptidoglycan/xylan/chitin deacetylase, PgdA/NodB/CDA1 family	--	--	--	--	--	--	--	GO:0005975(carbohydrate metabolic process);GO:0030435(sporulation resulting in formation of a cellular spore)	GO:0042763(intracellular immature spore)	GO:0016810(hydrolase activity, acting on carbon-nitrogen (but not peptide) bonds)
orf00166	156	AKE21962.1	hypothetical protein BsLM_0162 [Bacillus sp. LM 4-2]	--	--	--	--	--	--	--	--	--	--	--	--	--	--	--	--	--
orf00167	47	QHF56019.1	hypothetical protein Bateq7PJ16_0213 [Bacillus subtilis]	--	--	--	--	--	--	--	--	--	--	--	--	--	--	--	--	--
orf00168	156	AKE21962.1	hypothetical protein BsLM_0162 [Bacillus sp. LM 4-2]	--	--	--	--	--	--	--	--	--	--	--	--	--	--	--	--	--
orf00169	156	AKE21962.1	hypothetical protein BsLM_0162 [Bacillus sp. LM 4-2]	--	--	--	--	--	--	--	--	--	--	--	--	--	--	--	--	--
orf00170	78	WP_003234987.1	hypothetical protein [Bacillus subtilis]	--	--	--	--	--	--	--	K08174	glcP	MFS transporter, FHS family, glucose/mannose:H+ symporter	None	None	None	None	--	--	--
orf00171	478	WP_003234986.1	MULTISPECIES: SulP family inorganic anion transporter [Bacillaceae]	P55189|YBAR_BACSU	Putative sulfate transporter YbaR	ybaR	Bacillus subtilis (strain 168)	COG0659	P	Sulfate permease or related transporter, MFS superfamily	K03321	TC.SULP	sulfate permease, SulP family	None	None	None	None	None	GO:0005886(plasma membrane);GO:0016021(integral component of membrane)	GO:0008271(secondary active sulfate transmembrane transporter activity)
orf00172	319	AHA76118.1	Uncharacterized protein ybaS [Bacillus subtilis PY79]	P55190|YBAS_BACSU	Uncharacterized protein YbaS	ybaS	Bacillus subtilis (strain 168)	COG0385	R	Predicted Na+-dependent transporter YfeH	--	--	--	--	--	--	--	None	GO:0005886(plasma membrane);GO:0016021(integral component of membrane)	None
orf00173	250	WP_003234982.1	MULTISPECIES: alpha/beta hydrolase [Bacillaceae]	P55192|YBBA_BACSU	Uncharacterized protein YbbA	ybbA	Bacillus subtilis (strain 168)	COG2819	R	Predicted hydrolase of the alpha/beta superfamily	K07017	K07017	uncharacterized protein	None	None	None	None	--	--	--
orf00174	336	WP_003234980.1	MULTISPECIES: iron ABC transporter permease FeuC [Bacillus]	P40411|FEUC_BACSU	Iron-uptake system permease protein FeuC	feuC	Bacillus subtilis (strain 168)	COG0609	P	ABC-type Fe3+-siderophore transport system, permease component	K02015	ABC.FEV.P	iron complex transport system permease protein	None	None	None	None	GO:0033214(siderophore-dependent iron import into cell)	GO:0005887(integral component of plasma membrane)	GO:0022857(transmembrane transporter activity)
orf00175	334	WP_003234979.1	MULTISPECIES: iron ABC transporter permease [Bacillus]	P40410|FEUB_BACSU	Iron-uptake system permease protein FeuB	feuB	Bacillus subtilis (strain 168)	COG0609	P	ABC-type Fe3+-siderophore transport system, permease component	K02015	ABC.FEV.P	iron complex transport system permease protein	None	None	None	None	GO:0006811(ion transport);GO:0033214(siderophore-dependent iron import into cell)	GO:0005887(integral component of plasma membrane)	GO:0022857(transmembrane transporter activity)
orf00176	317	WP_003234978.1	MULTISPECIES: iron ABC transporter substrate-binding protein FeuA [Bacillus]	P40409|FEUA_BACSU	Iron-uptake system-binding protein	feuA	Bacillus subtilis (strain 168)	COG0614	P	ABC-type Fe3+-hydroxamate transport system, periplasmic component	K02016	ABC.FEV.S	iron complex transport system substrate-binding protein	None	None	None	None	GO:0006811(ion transport);GO:0055072(iron ion homeostasis)	GO:0005737(cytoplasm);GO:0005886(plasma membrane);GO:0030288(outer membrane-bounded periplasmic space)	None
orf00177	529	WP_003234977.1	MULTISPECIES: bacillibactin transport transcriptional regulator Btr [Bacillus]	P40408|BTR_BACSU	HTH-type transcriptional activator Btr	btr	Bacillus subtilis (strain 168)	COG0614|COG2207	P|K	ABC-type Fe3+-hydroxamate transport system, periplasmic component|AraC-type DNA-binding domain and AraC-containing proteins	K21701	btr	AraC family transcriptional regulator, transcriptional activator for feuABC-ybbA operon	None	None	None	None	None	GO:0005737(cytoplasm)	GO:0003700(DNA-binding transcription factor activity);GO:0043565(sequence-specific DNA binding)
orf00178	414	WP_003234976.1	MULTISPECIES: DUF1343 domain-containing protein [Bacillus]	P40407|YBBC_BACSU	Uncharacterized protein YbbC	ybbC	Bacillus subtilis (strain 168)	COG3876	S	Uncharacterized conserved protein YbbC, DUF1343 family	--	--	--	--	--	--	--	--	--	--
orf00179	642	WP_003234975.1	MULTISPECIES: beta-N-acetylhexosaminidase [Bacillus]	P40406|NAGZ_BACSU	Beta-hexosaminidase	nagZ	Bacillus subtilis (strain 168)	COG1472	G	Periplasmic beta-glucosidase and related glycosidases	K01207	nagZ	beta-N-acetylhexosaminidase [EC:3.2.1.52]	ko00520|ko00531|ko01501	Amino sugar and nucleotide sugar metabolism|Glycosaminoglycan degradation|beta-Lactam resistance	Carbohydrate metabolism|Glycan biosynthesis and metabolism|Drug resistance: antimicrobial	Metabolism|Metabolism|Human Diseases	GO:0005975(carbohydrate metabolic process);GO:0008360(regulation of cell shape);GO:0009252(peptidoglycan biosynthetic process);GO:0009254(peptidoglycan turnover);GO:0071555(cell wall organization)	GO:0005576(extracellular region);GO:0005618(cell wall);GO:0005886(plasma membrane)	GO:0004563(beta-N-acetylhexosaminidase activity);GO:0102148(N-acetyl-beta-D-galactosaminidase activity)
orf00180	441	WP_003234970.1	MULTISPECIES: N-acetylmuramoyl-L-alanine amidase [Bacillus]	O05213|AMIE_BACSU	N-acetylmuramyl-L-alanine amidase	amiE	Bacillus subtilis (strain 168)	COG1680	V	CubicO group peptidase, beta-lactamase class C family	K21469	pbp4b	serine-type D-Ala-D-Ala carboxypeptidase [EC:3.4.16.4]	ko00550	Peptidoglycan biosynthesis	Glycan biosynthesis and metabolism	Metabolism	GO:0009254(peptidoglycan turnover);GO:0071555(cell wall organization)	None	GO:0008745(N-acetylmuramoyl-L-alanine amidase activity)
orf00181	455	WP_003234968.1	MULTISPECIES: PTS transporter subunit EIIC [Bacillus]	Q797S1|PTXBC_BACSU	Putative PTS system EIIBC component YbbF	ybbF	Bacillus subtilis (strain 168)	COG1263|COG1264	G|G	Phosphotransferase system IIC components, glucose/maltose/N-acetylglucosamine-specific|Phosphotransferase system IIB components	K02810	scrA, sacP, sacX, ptsS	sucrose PTS system EIIBCA or EIIBC component [EC:2.7.1.211]	ko00500|ko02060	Starch and sucrose metabolism|Phosphotransferase system (PTS)	Carbohydrate metabolism|Membrane transport	Metabolism|Environmental Information Processing	GO:0009401(phosphoenolpyruvate-dependent sugar phosphotransferase system);GO:0034219(carbohydrate transmembrane transport)	GO:0005886(plasma membrane);GO:0016021(integral component of membrane)	GO:0008982(protein-N(PI)-phosphohistidine-sugar phosphotransferase activity);GO:0016301(kinase activity);GO:0090563(protein-phosphocysteine-sugar phosphotransferase activity);GO:0090588(protein-phosphocysteine-N-acetylmuramate phosphotransferase system transporter activity)
orf00182	283	WP_003234966.1	MULTISPECIES: MurR/RpiR family transcriptional regulator [Bacillus]	Q45581|YBBH_BACSU	Uncharacterized HTH-type transcriptional regulator YbbH	ybbH	Bacillus subtilis (strain 168)	COG1737	K	DNA-binding transcriptional regulator, MurR/RpiR family, contains HTH and SIS domains	--	--	--	--	--	--	--	GO:0006355(regulation of transcription, DNA-templated);GO:1901135(carbohydrate derivative metabolic process)	None	GO:0003677(DNA binding);GO:0003700(DNA-binding transcription factor activity);GO:0097367(carbohydrate derivative binding)
orf00183	304	WP_003246253.1	MULTISPECIES: N-acetylmuramic acid 6-phosphate etherase [Bacillus]	Q45582|MURQ_BACSU	N-acetylmuramic acid 6-phosphate etherase	murQ	Bacillus subtilis (strain 168)	COG2103	M	N-acetylmuramic acid 6-phosphate (MurNAc-6-P) etherase	K07106	murQ	N-acetylmuramic acid 6-phosphate etherase [EC:4.2.1.126]	ko00520	Amino sugar and nucleotide sugar metabolism	Carbohydrate metabolism	Metabolism	GO:0005975(carbohydrate metabolic process);GO:0009254(peptidoglycan turnover);GO:0046348(amino sugar catabolic process);GO:0097173(N-acetylmuramic acid catabolic process)	None	GO:0016803(ether hydrolase activity);GO:0016835(carbon-oxygen lyase activity);GO:0097367(carbohydrate derivative binding)
orf00184	160	WP_003234962.1	MULTISPECIES: GNAT family N-acetyltransferase [Bacillus]	Q45583|YBBJ_BACSU	Uncharacterized N-acetyltransferase YbbJ	ybbJ	Bacillus subtilis (strain 168)	COG0456	J	Ribosomal protein S18 acetylase RimI and related acetyltransferases	--	--	--	--	--	--	--	None	None	GO:0008080(N-acetyltransferase activity);GO:0016747(acyltransferase activity, transferring groups other than amino-acyl groups)
orf00185	151	WP_003234960.1	MULTISPECIES: DUF523 domain-containing protein [Bacillus]	Q45584|YBBK_BACSU	Uncharacterized protein YbbK	ybbK	Bacillus subtilis (strain 168)	COG1683	S	Uncharacterized conserved protein YbbK, DUF523 family	--	--	--	--	--	--	--	--	--	--
orf00186	187	WP_003234958.1	MULTISPECIES: RNA polymerase sigma factor SigW [Bacillus]	Q45585|SIGW_BACSU	ECF RNA polymerase sigma factor SigW	sigW	Bacillus subtilis (strain 168)	COG1595	K	DNA-directed RNA polymerase specialized sigma subunit, sigma24 family	--	--	--	--	--	--	--	GO:0006352(DNA-templated transcription, initiation)	None	GO:0003677(DNA binding);GO:0016987(sigma factor activity)
orf00187	208	WP_003234951.1	MULTISPECIES: anti-sigma-W factor RsiW [Bacillus]	Q45588|RSIW_BACSU	Anti-sigma-W factor RsiW	rsiW	Bacillus subtilis (strain 168)	COG5662	K	Transmembrane transcriptional regulator RsiW (anti-sigma-W factor)	--	--	--	--	--	--	--	None	GO:0005886(plasma membrane);GO:0016021(integral component of membrane)	GO:0046872(metal ion binding)
orf00188	273	WP_003223651.1	MULTISPECIES: diadenylate cyclase CdaA [Bacillus]	Q45589|CDAA_BACSU	Cyclic di-AMP synthase CdaA	cdaA	Bacillus subtilis (strain 168)	COG1624	T	c-di-AMP synthetase, contains DisA_N domain	K18672	dacA	diadenylate cyclase [EC:2.7.7.85]	None	None	None	None	GO:0006171(cAMP biosynthetic process);GO:0019932(second-messenger-mediated signaling)	GO:0005887(integral component of plasma membrane)	GO:0004016(adenylate cyclase activity);GO:0005524(ATP binding);GO:0016779(nucleotidyltransferase activity)
orf00189	483	WP_015715137.1	MULTISPECIES: CdaA regulatory protein CdaR [Bacillus]	O34659|CDAR_BACSU	CdaA regulatory protein CdaR	cdaR	Bacillus subtilis (strain 168)	COG4856	T	Cyclic di-AMP synthase regulator CdaR, YbbR domain	--	--	--	--	--	--	--	GO:0045762(positive regulation of adenylate cyclase activity)	GO:0005886(plasma membrane);GO:0016021(integral component of membrane)	None
orf00190	448	WP_003234946.1	MULTISPECIES: phosphoglucosamine mutase [Bacillus]	O34824|GLMM_BACSU	Phosphoglucosamine mutase	glmM	Bacillus subtilis (strain 168)	COG1109	G	Phosphomannomutase	K03431	glmM	phosphoglucosamine mutase [EC:5.4.2.10]	ko00520	Amino sugar and nucleotide sugar metabolism	Carbohydrate metabolism	Metabolism	GO:0005975(carbohydrate metabolic process);GO:0006048(UDP-N-acetylglucosamine biosynthetic process);GO:0009252(peptidoglycan biosynthetic process)	GO:0005829(cytosol)	GO:0000287(magnesium ion binding);GO:0004615(phosphomannomutase activity);GO:0008966(phosphoglucosamine mutase activity)
orf00191	600	WP_003234943.1	MULTISPECIES: glutamine--fructose-6-phosphate transaminase (isomerizing) [Bacillus]	P0CI73|GLMS_BACSU	Glutamine--fructose-6-phosphate aminotransferase [isomerizing]	glmS	Bacillus subtilis (strain 168)	COG0449	M	Glucosamine 6-phosphate synthetase, contains amidotransferase and phosphosugar isomerase domains	K00820	glmS, GFPT	glutamine---fructose-6-phosphate transaminase (isomerizing) [EC:2.6.1.16]	ko00250|ko00520|ko04931|ko05415	Alanine, aspartate and glutamate metabolism|Amino sugar and nucleotide sugar metabolism|Insulin resistance|Diabetic cardiomyopathy	Amino acid metabolism|Carbohydrate metabolism|Endocrine and metabolic disease|Cardiovascular disease	Metabolism|Metabolism|Human Diseases|Human Diseases	GO:0005975(carbohydrate metabolic process);GO:0006002(fructose 6-phosphate metabolic process);GO:0006047(UDP-N-acetylglucosamine metabolic process);GO:0006487(protein N-linked glycosylation);GO:0006541(glutamine metabolic process)	GO:0005829(cytosol)	GO:0004360(glutamine-fructose-6-phosphate transaminase (isomerizing) activity);GO:0097367(carbohydrate derivative binding)
orf00192	303	WP_003234926.1	MULTISPECIES: DNA-3-methyladenine glycosidase II [Bacillaceae]	P37878|3MGA_BACSU	DNA-3-methyladenine glycosylase	alkA	Bacillus subtilis (strain 168)	COG0122	L	3-methyladenine DNA glycosylase/8-oxoguanine DNA glycosylase	K01247	alkA	DNA-3-methyladenine glycosylase II [EC:3.2.2.21]	ko03410	Base excision repair	Replication and repair	Genetic Information Processing	GO:0006285(base-excision repair, AP site formation);GO:0006289(nucleotide-excision repair);GO:0006307(DNA dealkylation involved in DNA repair)	GO:0005737(cytoplasm);GO:0032993(protein-DNA complex)	GO:0008534(oxidized purine nucleobase lesion DNA N-glycosylase activity);GO:0008725(DNA-3-methyladenine glycosylase activity);GO:0032131(alkylated DNA binding);GO:0043916(DNA-7-methylguanine glycosylase activity);GO:0052821(DNA-7-methyladenine glycosylase activity);GO:0052822(DNA-3-methylguanine glycosylase activity)
orf00193	211	WP_003234924.1	MULTISPECIES: bifunctional transcriptional activator/DNA repair enzyme AdaA [Bacillaceae]	P19219|ADAA_BACSU	Bifunctional transcriptional activator/DNA repair enzyme AdaA	adaA	Bacillus subtilis (strain 168)	COG2169	L	Methylphosphotriester-DNA--protein-cysteine methyltransferase (N-terminal fragment of Ada), contains Zn-binding and two AraC-type DNA-binding domains	K13530	adaA	AraC family transcriptional regulator, regulatory protein of adaptative response / methylphosphotriester-DNA alkyltransferase methyltransferase [EC:2.1.1.-]	None	None	None	None	GO:0006281(DNA repair);GO:0032259(methylation)	None	GO:0003700(DNA-binding transcription factor activity);GO:0008168(methyltransferase activity);GO:0008270(zinc ion binding);GO:0043565(sequence-specific DNA binding)
orf00194	179	WP_003246311.1	MULTISPECIES: methylated-DNA--[protein]-cysteine S-methyltransferase [Bacillaceae]	P19220|ADAB_BACSU	Methylated-DNA--protein-cysteine methyltransferase, inducible	adaB	Bacillus subtilis (strain 168)	COG0350	L	DNA repair enzyme Ada (O6-methylguanine-DNA--protein-cysteine methyltransferase)	K13531	adaB	methylated-DNA-[protein]-cysteine S-methyltransferase [EC:2.1.1.63]	None	None	None	None	GO:0006281(DNA repair);GO:0032259(methylation)	None	GO:0003908(methylated-DNA-[protein]-cysteine S-methyltransferase activity)
orf00195	505	WP_003234919.1	MULTISPECIES: NADH dehydrogenase subunit 5 [Bacillaceae]	P39755|NDHF_BACSU	Probable NADH-quinone oxidoreductase subunit 5	ndhF	Bacillus subtilis (strain 168)	COG1009	C	Membrane H+-translocase/NADH:ubiquinone oxidoreductase subunit 5 (chain L)/Multisubunit Na+/H+ antiporter, MnhA subunit	K05577	ndhF	NAD(P)H-quinone oxidoreductase subunit 5 [EC:7.1.1.2]	ko00190	Oxidative phosphorylation	Energy metabolism	Metabolism	GO:0015990(electron transport coupled proton transport)	GO:0005886(plasma membrane);GO:0016021(integral component of membrane)	GO:0003954(NADH dehydrogenase activity);GO:0048038(quinone binding);GO:0050136(NADH dehydrogenase (quinone) activity)
orf00196	871	WP_003234917.1	MULTISPECIES: YbcC family protein [Bacillaceae]	O34688|YBCC_BACSU	UPF0753 protein YbcC	ybcC	Bacillus subtilis (strain 168)	COG3002	C	Na+-translocating membrane potential-generating system subunit MpsB, UPF0753/DUF2309 family	K09822	K09822	uncharacterized protein	None	None	None	None	--	--	--
orf00197	175	WP_003246329.1	MULTISPECIES: carbonic anhydrase [Bacillaceae]	O34823|YBCF_BACSU	Putative carbonic anhydrase-like protein YbcF	ybcF	Bacillus subtilis (strain 168)	COG0288	P	Carbonic anhydrase	--	--	--	--	--	--	--	None	None	GO:0004089(carbonate dehydratase activity);GO:0008270(zinc ion binding)
orf00198	96	WP_003234913.1	MULTISPECIES: hypothetical protein [Bacillaceae]	O34795|YBCH_BACSU	Uncharacterized protein YbcH	ybcH	Bacillus subtilis (strain 168)	--	--	--	--	--	--	--	--	--	--	--	--	--
orf00199	124	WP_003246482.1	MULTISPECIES: DUF2294 domain-containing protein [Bacillaceae]	O34380|YBCI_BACSU	Uncharacterized protein YbcI	ybcI	Bacillus subtilis (strain 168)	COG5609	C	Na+-translocating membrane potential-generating system subunit MpsC, DUF2294 family	--	--	--	--	--	--	--	--	--	--
orf00200	57	AHA76146.1	Hypothetical Protein U712_00960 [Bacillus subtilis PY79]	--	--	--	--	--	--	--	--	--	--	--	--	--	--	--	--	--
orf00201	100	WP_003234907.1	MULTISPECIES: winged helix-turn-helix transcriptional regulator [Bacillaceae]	C0H3S9|YBZH_BACSU	Uncharacterized HTH-type transcriptional regulator YbzH	ybzH	Bacillus subtilis (strain 168)	COG0640	K	DNA-binding transcriptional regulator, ArsR family	--	--	--	--	--	--	--	GO:0006355(regulation of transcription, DNA-templated)	None	GO:0000976(transcription cis-regulatory region binding);GO:0003700(DNA-binding transcription factor activity)
orf00202	40	AHA76148.1	Hypothetical Protein U712_00970 [Bacillus subtilis PY79]	--	--	--	--	--	--	--	--	--	--	--	--	--	--	--	--	--
orf00203	390	WP_003246471.1	MULTISPECIES: MFS transporter [Bacillaceae]	O34663|YBCL_BACSU	Uncharacterized MFS-type transporter YbcL	ybcL	Bacillus subtilis (strain 168)	COG2814	G	Predicted arabinose efflux permease AraJ, MFS family	K08164	ybcL	MFS transporter, DHA1 family, putative efflux transporter	None	None	None	None	None	GO:0005886(plasma membrane);GO:0016021(integral component of membrane)	GO:0022857(transmembrane transporter activity)
orf00204	410	WP_003234902.1	MULTISPECIES: sporulation killing factor system radical SAM maturase [Bacillaceae]	O31423|SKFB_BACSU	Sporulation killing factor maturation protein SkfB	skfB	Bacillus subtilis (strain 168)	COG0535	DH	Radical SAM superfamily maturase, SkfB/NifB/PqqE family	--	--	--	--	--	--	--	GO:0030152(bacteriocin biosynthetic process)	GO:0005737(cytoplasm)	GO:0016491(oxidoreductase activity);GO:0046872(metal ion binding);GO:0051539(4 iron, 4 sulfur cluster binding)
orf00205	496	WP_003246417.1	MULTISPECIES: sporulation killing factor biosynthesis protein SkfC [Bacillaceae]	O31425|SKFC_BACSU	Sporulation-killing factor biosynthesis protein SkfC	skfC	Bacillus subtilis (strain 168)	--	--	--	--	--	--	--	--	--	--	GO:0030152(bacteriocin biosynthetic process);GO:0071586(CAAX-box protein processing)	GO:0016021(integral component of membrane)	GO:0004222(metalloendopeptidase activity)
orf00206	239	WP_003234899.1	MULTISPECIES: sporulation killing factor ABC transporter ATP-binding protein SkfE [Bacillaceae]	O31427|SKFE_BACSU	SkfA peptide export ATP-binding protein SkfE	skfE	Bacillus subtilis (strain 168)	COG1131	V	ABC-type multidrug transport system, ATPase component	K01990	ABC-2.A	ABC-2 type transport system ATP-binding protein	None	None	None	None	GO:0030152(bacteriocin biosynthetic process)	GO:0005886(plasma membrane)	GO:0005524(ATP binding);GO:0015419(ABC-type sulfate transporter activity);GO:0102025(ABC-type thiosulfate transporter activity)
orf00207	471	WP_003234898.1	MULTISPECIES: sporulation killing factor system integral membrane protein [Bacillaceae]	O31428|SKFF_BACSU	Putative bacteriocin-SkfA transport system permease protein SkfF	skfF	Bacillus subtilis (strain 168)	--	--	--	--	--	--	--	--	--	--	GO:0030152(bacteriocin biosynthetic process)	GO:0005886(plasma membrane);GO:0016021(integral component of membrane)	None
orf00208	171	WP_003234897.1	MULTISPECIES: sporulation killing factor biosynthesis/export protein SkfG [Bacillaceae]	O31429|SKFG_BACSU	Uncharacterized protein SkfG	skfG	Bacillus subtilis (strain 168)	--	--	--	--	--	--	--	--	--	--	GO:0030152(bacteriocin biosynthetic process)	None	None
orf00209	141	WP_003246390.1	MULTISPECIES: sporulation killing factor biosynthesis/export protein SkfH [Bacillaceae]	O31430|SKFH_BACSU	Thioredoxin-like protein SkfH	skfH	Bacillus subtilis (strain 168)	COG0526	O	Thiol-disulfide isomerase or thioredoxin	--	--	--	--	--	--	--	GO:0030152(bacteriocin biosynthetic process)	None	None
orf00210	325	WP_003234896.1	MULTISPECIES: alpha/beta hydrolase [Bacillaceae]	O31431|YBDG_BACSU	Uncharacterized protein YbdG	ybdG	Bacillus subtilis (strain 168)	COG0596	HR	2-succinyl-6-hydroxy-2,4-cyclohexadiene-1-carboxylate synthase MenH and related esterases, alpha/beta hydrolase fold	--	--	--	--	--	--	--	None	GO:0005886(plasma membrane);GO:0016021(integral component of membrane)	None
orf00211	223	WP_003234895.1	MULTISPECIES: two-component system response regulator YbdJ [Bacillaceae]	O31432|YBDJ_BACSU	Uncharacterized transcriptional regulatory protein YbdJ	ybdJ	Bacillus subtilis (strain 168)	COG0745	TK	DNA-binding response regulator, OmpR family, contains REC and winged-helix (wHTH) domain	--	--	--	--	--	--	--	None	GO:0005829(cytosol);GO:0032993(protein-DNA complex)	GO:0000156(phosphorelay response regulator activity);GO:0000976(transcription cis-regulatory region binding);GO:0001216(DNA-binding transcription activator activity)
orf00212	328	WP_003234894.1	MULTISPECIES: two-component system sensor histidine kinase YbdK [Bacillaceae]	O31433|YBDK_BACSU	Sensor histidine kinase YbdK	ybdK	Bacillus subtilis (strain 168)	COG0642	T	Signal transduction histidine kinase	--	--	--	--	--	--	--	None	GO:0005886(plasma membrane);GO:0016021(integral component of membrane)	GO:0000155(phosphorelay sensor kinase activity);GO:0005524(ATP binding)
orf00213	67	WP_021481921.1	hypothetical protein [Bacillus subtilis]	C0H3T1|YBZI_BACSU	Uncharacterized protein YbzI	ybzI	Bacillus subtilis (strain 168)	--	--	--	--	--	--	--	--	--	--	--	--	--
orf00214	256	WP_003234892.1	MULTISPECIES: protein kinase [Bacillaceae]	O31435|YBDM_BACSU	Probable serine/threonine-protein kinase YbdM	ybdM	Bacillus subtilis (strain 168)	COG0515	T	Serine/threonine protein kinase	K08884	K08884	serine/threonine protein kinase, bacterial [EC:2.7.11.1]	None	None	None	None	None	None	GO:0004674(protein serine/threonine kinase activity);GO:0005524(ATP binding);GO:0106310(protein serine kinase activity)
orf00215	285	WP_003246309.1	MULTISPECIES: hypothetical protein [Bacillaceae]	O31436|YBDN_BACSU	Uncharacterized protein YbdN	ybdN	Bacillus subtilis (strain 168)	--	--	--	--	--	--	--	--	--	--	--	--	--
orf00216	394	WP_003246341.1	MULTISPECIES: DUF4885 domain-containing protein [Bacillaceae]	O31437|YBDO_BACSU	Uncharacterized protein YbdO	ybdO	Bacillus subtilis (strain 168)	--	--	--	--	--	--	--	--	--	--	--	--	--
orf00217	462	WP_156581651.1	amino acid permease [Bacillus subtilis]	P54425|YBXG_BACSU	Uncharacterized transporter YbxG	ybxG	Bacillus subtilis (strain 168)	COG1113	E	L-asparagine transporter or related permease	K03293	TC.AAT	amino acid transporter, AAT family	None	None	None	None	GO:0006865(amino acid transport);GO:0055085(transmembrane transport)	GO:0005886(plasma membrane);GO:0016021(integral component of membrane)	None
orf00218	82	WP_003234887.1	MULTISPECIES: sigma-G-dependent sporulation-specific acid-soluble spore protein CsgA [Bacillaceae]	P54379|CSGA_BACSU	Sigma-G-dependent sporulation-specific SASP protein	csgA	Bacillus subtilis (strain 168)	COG5862	D	Small acid-soluble spore protein CsgA	--	--	--	--	--	--	--	GO:0030435(sporulation resulting in formation of a cellular spore)	None	None
orf00219	63	WP_003234886.1	MULTISPECIES: DUF5370 family protein [Bacillaceae]	P54426|YBXH_BACSU	Uncharacterized protein YbxH	ybxH	Bacillus subtilis (strain 168)	--	--	--	--	--	--	--	--	--	--	--	--	--
orf00220	267	WP_003246349.1	MULTISPECIES: class D beta-lactamase [Bacillaceae]	P54427|YBXI_BACSU	Probable beta-lactamase YbxI	ybxI	Bacillus subtilis (strain 168)	COG2602	V	Beta-lactamase class D	K17838	oxa	beta-lactamase class D [EC:3.5.2.6]	ko01501	beta-Lactam resistance	Drug resistance: antimicrobial	Human Diseases	GO:0017001(antibiotic catabolic process);GO:0046677(response to antibiotic);GO:0071555(cell wall organization)	GO:0005887(integral component of plasma membrane)	GO:0008658(penicillin binding);GO:0008800(beta-lactamase activity)
orf00221	417	WP_003246284.1	MULTISPECIES: fatty-acid peroxygenase [Bacillaceae]	O31440|CYPC_BACSU	Fatty-acid peroxygenase	cypC	Bacillus subtilis (strain 168)	COG2124	QV	Cytochrome P450	K15629	CYP152A	fatty-acid peroxygenase [EC:1.11.2.4]	None	None	None	None	None	None	GO:0004497(monooxygenase activity);GO:0005506(iron ion binding);GO:0016705(oxidoreductase activity, acting on paired donors, with incorporation or reduction of molecular oxygen);GO:0020037(heme binding)
orf00222	86	WP_003234883.1	MULTISPECIES: hypothetical protein [Bacillaceae]	O31441|YBYB_BACSU	Uncharacterized protein YbyB	ybyB	Bacillus subtilis (strain 168)	--	--	--	--	--	--	--	--	--	--	--	--	--
orf00223	545	AHA76169.1	putative amino acid-proton symporter YbeC [Bacillus subtilis PY79]	Q45577|YBEC_BACSU	Probable amino acid-proton symporter YbeC	ybeC	Bacillus subtilis (strain 168)	COG0531	E	Serine transporter YbeC, amino acid:H+ symporter family	--	--	--	--	--	--	--	GO:0006865(amino acid transport)	GO:0005886(plasma membrane);GO:0016021(integral component of membrane)	GO:0015293(symporter activity)
orf00224	293	WP_003246382.1	MULTISPECIES: glycerophosphodiester phosphodiesterase [Bacillus]	P37965|GLPQ_BACSU	Glycerophosphodiester phosphodiesterase	glpQ	Bacillus subtilis (strain 168)	COG0584	I	Glycerophosphoryl diester phosphodiesterase	K01126	E3.1.4.46, glpQ, ugpQ	glycerophosphoryl diester phosphodiesterase [EC:3.1.4.46]	ko00564	Glycerophospholipid metabolism	Lipid metabolism	Metabolism	GO:0006071(glycerol metabolic process);GO:0006629(lipid metabolic process)	None	GO:0008889(glycerophosphodiester phosphodiesterase activity);GO:0046872(metal ion binding)
orf00225	444	WP_003246460.1	MULTISPECIES: glycerol-3-phosphate transporter [Bacillus]	P37948|GLPT_BACSU	Glycerol-3-phosphate transporter	glpT	Bacillus subtilis (strain 168)	COG2271	G	Sugar phosphate permease	K02445	glpT	MFS transporter, OPA family, glycerol-3-phosphate transporter	None	None	None	None	GO:0006071(glycerol metabolic process)	GO:0005886(plasma membrane);GO:0016021(integral component of membrane)	GO:0015169(glycerol-3-phosphate transmembrane transporter activity)
orf00226	82	WP_003234879.1	MULTISPECIES: YbeF family protein [Bacillus]	O31442|YBEF_BACSU	Uncharacterized protein YbeF	ybeF	Bacillus subtilis (strain 168)	--	--	--	--	--	--	--	--	--	--	None	GO:0005886(plasma membrane);GO:0016021(integral component of membrane)	None
orf00227	309	AHA76173.1	Putative HTH-type DNA-binding domain-containing acetyltransferase ybfA [Bacillus subtilis PY79]	O31443|YBFA_BACSU	Putative HTH-type DNA-binding domain-containing acetyltransferase YbfA	ybfA	Bacillus subtilis (strain 168)	COG1246|COG1846	E|K	N-acetylglutamate synthase or related acetyltransferase, GNAT family|DNA-binding transcriptional regulator, MarR family	--	--	--	--	--	--	--	None	None	GO:0003677(DNA binding);GO:0003700(DNA-binding transcription factor activity);GO:0008080(N-acetyltransferase activity)
orf00228	416	WP_003246425.1	MULTISPECIES: MFS transporter [Bacillus]	O31444|YBFB_BACSU	Uncharacterized MFS-type transporter YbfB	ybfB	Bacillus subtilis (strain 168)	COG2271	G	Sugar phosphate permease	--	--	--	--	--	--	--	None	GO:0005886(plasma membrane);GO:0016021(integral component of membrane)	GO:0022857(transmembrane transporter activity)
orf00229	54	KIN59067.1	hypothetical protein B4145_0218 [Bacillus subtilis]	O31445|YBFE_BACSU	Uncharacterized protein YbfE	ybfE	Bacillus subtilis (strain 168)	--	--	--	--	--	--	--	--	--	--	None	GO:0005886(plasma membrane);GO:0016021(integral component of membrane)	None
orf00230	39	--	--	--	--	--	--	--	--	--	--	--	--	--	--	--	--	--	--	--
orf00231	303	WP_003246251.1	MULTISPECIES: hypothetical protein [Bacillus]	O31446|YBFF_BACSU	Uncharacterized protein YbfF	ybfF	Bacillus subtilis (strain 168)	--	--	--	--	--	--	--	--	--	--	None	GO:0005886(plasma membrane);GO:0016021(integral component of membrane)	None
orf00232	732	WP_003246323.1	MULTISPECIES: DUF1906 domain-containing protein [Bacillus]	O31447|YBFG_BACSU	Uncharacterized protein YbfG	ybfG	Bacillus subtilis (strain 168)	COG3409	M	Peptidoglycan-binding (PGRP) domain of peptidoglycan hydrolases	--	--	--	--	--	--	--	None	GO:0005886(plasma membrane);GO:0016021(integral component of membrane)	None
orf00233	306	WP_003234873.1	MULTISPECIES: DMT family transporter [Bacillus]	O31448|YBFH_BACSU	Uncharacterized transporter YbhF	ybfH	Bacillus subtilis (strain 168)	COG0697	GER	Permease of the drug/metabolite transporter (DMT) superfamily	--	--	--	--	--	--	--	None	GO:0005886(plasma membrane);GO:0016021(integral component of membrane)	None
orf00234	275	WP_003246321.1	MULTISPECIES: AraC family transcriptional regulator [Bacillus]	O31449|YBFI_BACSU	Uncharacterized HTH-type transcriptional regulator YbfI	ybfI	Bacillus subtilis (strain 168)	COG2207	K	AraC-type DNA-binding domain and AraC-containing proteins	--	--	--	--	--	--	--	None	None	GO:0003700(DNA-binding transcription factor activity);GO:0043565(sequence-specific DNA binding)
orf00235	384	WP_003246432.1	MULTISPECIES: phosphoribosylglycinamide formyltransferase 2 [Bacillus]	P39771|PURT_BACSU	Formate-dependent phosphoribosylglycinamide formyltransferase	purT	Bacillus subtilis (strain 168)	COG0027	F	Formate-dependent phosphoribosylglycinamide formyltransferase (GAR transformylase)	K08289	purT	phosphoribosylglycinamide formyltransferase 2 [EC:6.3.1.21]	ko00230	Purine metabolism	Nucleotide metabolism	Metabolism	GO:0006189('de novo' IMP biosynthetic process)	GO:0005829(cytosol)	GO:0000287(magnesium ion binding);GO:0004644(phosphoribosylglycinamide formyltransferase activity);GO:0005524(ATP binding);GO:0043815(phosphoribosylglycinamide formyltransferase 2 activity)
orf00236	313	WP_003246370.1	MULTISPECIES: serine protease [Bacillus]	P39790|MPR_BACSU	Extracellular metalloprotease	mpr	Bacillus subtilis (strain 168)	COG3591	O	V8-like Glu-specific endopeptidase	--	--	--	--	--	--	--	None	GO:0005576(extracellular region)	GO:0004252(serine-type endopeptidase activity)
orf00237	132	WP_088325243.1	YbfJ family protein [Bacillus subtilis]	O31451|YBFJ_BACSU	Uncharacterized protein YbfJ	ybfJ	Bacillus subtilis (strain 168)	--	--	--	--	--	--	--	--	--	--	--	--	--
orf00238	296	WP_003246261.1	MULTISPECIES: enantioselective carboxylesterase CesB [Bacillus]	O31452|YBFK_BACSU	Carboxylesterase YbfK	ybfK	Bacillus subtilis (strain 168)	COG0596	HR	2-succinyl-6-hydroxy-2,4-cyclohexadiene-1-carboxylate synthase MenH and related esterases, alpha/beta hydrolase fold	--	--	--	--	--	--	--	None	GO:0005737(cytoplasm)	GO:0080030(methyl indole-3-acetate esterase activity)
orf00239	171	WP_003246245.1	CDP-diacylglycerol--serine O-phosphatidyltransferase [Bacillus subtilis]	P39823|PSS_BACSU	CDP-diacylglycerol--serine O-phosphatidyltransferase	pssA	Bacillus subtilis (strain 168)	COG1183	I	Phosphatidylserine synthase	K17103	CHO1, pssA	CDP-diacylglycerol---serine O-phosphatidyltransferase [EC:2.7.8.8]	ko00260|ko00564	Glycine, serine and threonine metabolism|Glycerophospholipid metabolism	Amino acid metabolism|Lipid metabolism	Metabolism|Metabolism	GO:0008654(phospholipid biosynthetic process)	GO:0005886(plasma membrane);GO:0016021(integral component of membrane)	GO:0003882(CDP-diacylglycerol-serine O-phosphatidyltransferase activity)
orf00240	162	WP_003234861.1	MULTISPECIES: DedA family protein [Bacillus]	O31453|YBFM_BACSU	Uncharacterized membrane protein YbfM	ybfM	Bacillus subtilis (strain 168)	COG0586	M	Membrane integrity protein DedA, putative transporter, DedA/Tvp38 family	--	--	--	--	--	--	--	None	GO:0005886(plasma membrane);GO:0016021(integral component of membrane)	None
orf00241	263	WP_003246344.1	MULTISPECIES: phosphatidylserine decarboxylase [Bacillus]	P39822|PSD_BACSU	Phosphatidylserine decarboxylase proenzyme	psd	Bacillus subtilis (strain 168)	COG0688	I	Phosphatidylserine decarboxylase	K01613	psd, PISD	phosphatidylserine decarboxylase [EC:4.1.1.65]	ko00564	Glycerophospholipid metabolism	Lipid metabolism	Metabolism	GO:0006646(phosphatidylethanolamine biosynthetic process)	GO:0005886(plasma membrane)	GO:0004609(phosphatidylserine decarboxylase activity)
orf00242	92	WP_003246354.1	MULTISPECIES: hypothetical protein [Bacillus]	O31454|YBFN_BACSU	Uncharacterized protein YbfN	ybfN	Bacillus subtilis (strain 168)	--	--	--	--	--	--	--	--	--	--	--	--	--
orf00243	446	WP_003246404.1	erythromycin esterase family protein [Bacillus subtilis]	O31455|YBFO_BACSU	Putative hydrolase YbfO	ybfO	Bacillus subtilis (strain 168)	COG2312	Q	Erythromycin esterase homolog	K06880	ereA_B	erythromycin esterase [EC:3.1.1.-]	None	None	None	None	GO:0046677(response to antibiotic)	None	GO:0016787(hydrolase activity)
orf00244	295	WP_003246240.1	MULTISPECIES: helix-turn-helix transcriptional regulator [Bacillus]	O31456|YBFP_BACSU	Uncharacterized HTH-type transcriptional regulator YbfP	ybfP	Bacillus subtilis (strain 168)	COG2207	K	AraC-type DNA-binding domain and AraC-containing proteins	--	--	--	--	--	--	--	None	None	GO:0003700(DNA-binding transcription factor activity);GO:0043565(sequence-specific DNA binding)
orf00245	322	WP_003246287.1	MULTISPECIES: rhodanese-related sulfurtransferase [Bacillus]	O31457|TRHO_BACSU	tRNA uridine(34) hydroxylase	trhO	Bacillus subtilis (strain 168)	COG1054	J	tRNA U34 5'-hydroxylase TrhO, rhodanese family	K07146	K07146	UPF0176 protein	None	None	None	None	GO:0006400(tRNA modification)	None	GO:0016705(oxidoreductase activity, acting on paired donors, with incorporation or reduction of molecular oxygen)
orf00246	414	WP_003234847.1	MULTISPECIES: dicarboxylate/amino acid:cation symporter [Bacillus]	P39817|GLTP_BACSU	Proton/glutamate-aspartate symporter	gltP	Bacillus subtilis (strain 168)	COG1301	C	Na+/H+-dicarboxylate symporter	K11102	gltP, gltT	proton glutamate symport protein	None	None	None	None	GO:0006835(dicarboxylic acid transport);GO:0006865(amino acid transport)	GO:0005886(plasma membrane);GO:0016020(membrane);GO:0016021(integral component of membrane)	GO:0015293(symporter activity);GO:0022857(transmembrane transporter activity)
orf00247	631	WP_003246270.1	MULTISPECIES: PTS transporter subunit EIIC [Bacillus]	P39816|PTW3C_BACSU	Putative PTS system glucosamine-specific EIICBA component	gamP	Bacillus subtilis (strain 168)	COG1263|COG1264|COG2190	G|G|G	Phosphotransferase system IIC components, glucose/maltose/N-acetylglucosamine-specific|Phosphotransferase system IIB components|Phosphotransferase system IIA component	--	--	--	--	--	--	--	GO:0009401(phosphoenolpyruvate-dependent sugar phosphotransferase system)	GO:0005887(integral component of plasma membrane)	GO:0005355(glucose transmembrane transporter activity);GO:0008982(protein-N(PI)-phosphohistidine-sugar phosphotransferase activity);GO:0016301(kinase activity);GO:0046872(metal ion binding);GO:0090563(protein-phosphocysteine-sugar phosphotransferase activity)
orf00248	249	WP_003246480.1	MULTISPECIES: glucosamine-6-phosphate deaminase [Bacillus]	O31458|GAMA_BACSU	Probable glucosamine-6-phosphate deaminase 2	gamA	Bacillus subtilis (strain 168)	COG0363	G	6-phosphogluconolactonase/Glucosamine-6-phosphate isomerase/deaminase	K02564	nagB, GNPDA	glucosamine-6-phosphate deaminase [EC:3.5.99.6]	ko00520	Amino sugar and nucleotide sugar metabolism	Carbohydrate metabolism	Metabolism	GO:0005975(carbohydrate metabolic process);GO:0006043(glucosamine catabolic process);GO:0006046(N-acetylglucosamine catabolic process);GO:0006048(UDP-N-acetylglucosamine biosynthetic process);GO:0019262(N-acetylneuraminate catabolic process)	GO:0005737(cytoplasm)	GO:0004342(glucosamine-6-phosphate deaminase activity);GO:0042802(identical protein binding)
orf00249	235	WP_003234841.1	MULTISPECIES: transcriptional regulator GamR [Bacillus]	O31459|GAMR_BACSU	HTH-type transcriptional repressor GamR	gamR	Bacillus subtilis (strain 168)	COG2188	K	DNA-binding transcriptional regulator, GntR family	K03710	K03710	GntR family transcriptional regulator	None	None	None	None	GO:0045892(negative regulation of transcription, DNA-templated)	None	GO:0003677(DNA binding);GO:0003700(DNA-binding transcription factor activity)
orf00250	91	WP_003234840.1	MULTISPECIES: SdpI family protein [Bacillus]	O31460|YBGB_BACSU	Uncharacterized membrane protein YbgB	ybgB	Bacillus subtilis (strain 168)	COG5658	V	Bacterial immunity/signal transduction membrane protein SdpI, SdpI/YbgB/DUF1648 family	--	--	--	--	--	--	--	None	GO:0005886(plasma membrane);GO:0016021(integral component of membrane)	None
orf00251	356	AOL96039.1	Branched-chain-amino-acid transaminase [Bacillus subtilis]	O31461|ILVE1_BACSU	Branched-chain-amino-acid transaminase 1	ilvE	Bacillus subtilis (strain 168)	COG0115	EH	Branched-chain amino acid aminotransferase/4-amino-4-deoxychorismate lyase	K00826	E2.6.1.42, ilvE	branched-chain amino acid aminotransferase [EC:2.6.1.42]	ko00270|ko00280|ko00290|ko00770|ko00966	Cysteine and methionine metabolism|Valine, leucine and isoleucine degradation|Valine, leucine and isoleucine biosynthesis|Pantothenate and CoA biosynthesis|Glucosinolate biosynthesis	Amino acid metabolism|Amino acid metabolism|Amino acid metabolism|Metabolism of cofactors and vitamins|Biosynthesis of other secondary metabolites	Metabolism|Metabolism|Metabolism|Metabolism|Metabolism	GO:0009097(isoleucine biosynthetic process);GO:0009098(leucine biosynthetic process);GO:0009099(valine biosynthetic process)	None	GO:0050048(L-leucine:2-oxoglutarate aminotransferase activity);GO:0052654(L-leucine transaminase activity);GO:0052655(L-valine transaminase activity);GO:0052656(L-isoleucine transaminase activity)
orf00252	448	WP_009966441.1	MULTISPECIES: S-methylmethionine permease [Bacillus]	O31462|YBGF_BACSU	Uncharacterized amino acid permease YbgF	ybgF	Bacillus subtilis (strain 168)	COG0833	E	Amino acid permease	K16235	mmuP	S-methylmethionine transporter	None	None	None	None	GO:0003333(amino acid transmembrane transport)	GO:0005886(plasma membrane);GO:0016021(integral component of membrane)	GO:0015171(amino acid transmembrane transporter activity)
orf00253	315	WP_003246467.1	MULTISPECIES: homocysteine S-methyltransferase [Bacillus]	O31463|HMT_BACSU	Homocysteine S-methyltransferase YbgG	ybgG	Bacillus subtilis (strain 168)	COG2040	E	Homocysteine/selenocysteine methylase (S-methylmethionine-dependent)	K00547	mmuM, BHMT2	homocysteine S-methyltransferase [EC:2.1.1.10]	ko00270	Cysteine and methionine metabolism	Amino acid metabolism	Metabolism	GO:0009086(methionine biosynthetic process);GO:0032259(methylation);GO:0033528(S-methylmethionine cycle)	None	GO:0008270(zinc ion binding);GO:0008898(S-adenosylmethionine-homocysteine S-methyltransferase activity);GO:0047150(betaine-homocysteine S-methyltransferase activity);GO:0061627(S-methylmethionine-homocysteine S-methyltransferase activity)
orf00254	37	--	--	--	--	--	--	--	--	--	--	--	--	--	--	--	--	--	--	--
orf00255	478	WP_003246395.1	MULTISPECIES: alanine:cation symporter family protein [Bacillus]	O31464|GLNT_BACSU	Probable sodium/glutamine symporter GlnT	glnT	Bacillus subtilis (strain 168)	COG1115	E	Na+/alanine symporter	K11626	glnT	putative sodium/glutamine symporter	ko02020	Two-component system	Signal transduction	Environmental Information Processing	None	GO:0005886(plasma membrane);GO:0016021(integral component of membrane)	GO:0015655(alanine:sodium symporter activity)
orf00256	327	WP_003234829.1	MULTISPECIES: glutaminase [Bacillus]	O31465|GLSA1_BACSU	Glutaminase 1	glsA1	Bacillus subtilis (strain 168)	COG2066	E	Glutaminase	K01425	glsA, GLS	glutaminase [EC:3.5.1.2]	ko00220|ko00250|ko00470|ko02020|ko04724|ko04727|ko04964|ko05206|ko05230	Arginine biosynthesis|Alanine, aspartate and glutamate metabolism|D-Amino acid metabolism|Two-component system|Glutamatergic synapse|GABAergic synapse|Proximal tubule bicarbonate reclamation|MicroRNAs in cancer|Central carbon metabolism in cancer	Amino acid metabolism|Amino acid metabolism|Metabolism of other amino acids|Signal transduction|Nervous system|Nervous system|Excretory system|Cancer: overview|Cancer: overview	Metabolism|Metabolism|Metabolism|Environmental Information Processing|Organismal Systems|Organismal Systems|Organismal Systems|Human Diseases|Human Diseases	GO:0006537(glutamate biosynthetic process);GO:0006543(glutamine catabolic process)	None	GO:0004359(glutaminase activity)
orf00257	450	ADV95172.1	two-component sensor histidine kinase [Bacillus subtilis BSn5]	P40758|GLNK_BACSU	Sensor histidine kinase GlnK	glnK	Bacillus subtilis (strain 168)	COG0642	T	Signal transduction histidine kinase	K07717	glnK	two-component system, sensor histidine kinase GlnK [EC:2.7.13.3]	ko02020	Two-component system	Signal transduction	Environmental Information Processing	GO:0000160(phosphorelay signal transduction system)	GO:0005886(plasma membrane);GO:0016021(integral component of membrane)	GO:0004673(protein histidine kinase activity);GO:0005524(ATP binding)
orf00258	314	WP_003234824.1	MULTISPECIES: glutamine utilization two-component system response regulator GlnL [Bacillus]	P40759|GLNL_BACSU	Transcriptional regulatory protein GlnL	glnL	Bacillus subtilis (strain 168)	COG2197	TK	DNA-binding response regulator, NarL/FixJ family, contains REC and HTH domains	K07719	glnL	two-component system, response regulator GlnL	ko02020	Two-component system	Signal transduction	Environmental Information Processing	GO:0000160(phosphorelay signal transduction system)	GO:0005737(cytoplasm)	GO:0003677(DNA binding)
orf00259	308	WP_003246372.1	MULTISPECIES: 5-dehydro-4-deoxyglucarate dehydratase [Bacillus]	P42235|KDGD_BACSU	Probable 5-dehydro-4-deoxyglucarate dehydratase	ycbC	Bacillus subtilis (strain 168)	COG0329	EM	4-hydroxy-tetrahydrodipicolinate synthase/N-acetylneuraminate lyase	K01707	kdgD	5-dehydro-4-deoxyglucarate dehydratase [EC:4.2.1.41]	ko00053	Ascorbate and aldarate metabolism	Carbohydrate metabolism	Metabolism	GO:0042838(D-glucarate catabolic process)	None	GO:0047448(5-dehydro-4-deoxyglucarate dehydratase activity)
orf00260	488	EHA28812.1	hypothetical protein BSSC8_40850 [Bacillus subtilis subsp. subtilis str. SC-8]	P42236|KGSDH_BACSU	Alpha-ketoglutaric semialdehyde dehydrogenase	gucD	Bacillus subtilis (strain 168)	COG1012	I	Acyl-CoA reductase or other NAD-dependent aldehyde dehydrogenase	K22187	xylA	alpha-ketoglutaric semialdehyde dehydrogenase [EC:1.2.1.-]	ko00040	Pentose and glucuronate interconversions	Carbohydrate metabolism	Metabolism	None	None	GO:0047533(2,5-dioxovalerate dehydrogenase (NADP+) activity)
orf00261	455	WP_003234818.1	MULTISPECIES: glucarate transporter GudP [Bacillus]	P42237|GUDP_BACSU	Probable glucarate transporter	gudP	Bacillus subtilis (strain 168)	COG2271	G	Sugar phosphate permease	K03535	gudP	MFS transporter, ACS family, glucarate transporter	None	None	None	None	None	GO:0005886(plasma membrane);GO:0016021(integral component of membrane)	GO:0022857(transmembrane transporter activity)
orf00262	455	WP_003234816.1	MULTISPECIES: glucarate dehydratase [Bacillus]	P42238|GUDD_BACSU	Probable glucarate dehydratase	gudD	Bacillus subtilis (strain 168)	COG4948	MR	L-alanine-DL-glutamate epimerase or related enzyme of enolase superfamily	K01706	gudD	glucarate dehydratase [EC:4.2.1.40]	ko00053	Ascorbate and aldarate metabolism	Carbohydrate metabolism	Metabolism	GO:0042838(D-glucarate catabolic process)	None	GO:0000287(magnesium ion binding);GO:0008872(glucarate dehydratase activity)
orf00263	233	WP_156581652.1	FCD domain-containing protein [Bacillus subtilis]	P42239|YCBG_BACSU	Uncharacterized HTH-type transcriptional regulator YcbG	ycbG	Bacillus subtilis (strain 168)	COG2186	K	DNA-binding transcriptional regulator, FadR family	K05799	pdhR	GntR family transcriptional regulator, transcriptional repressor for pyruvate dehydrogenase complex	None	None	None	None	None	None	GO:0003677(DNA binding);GO:0003700(DNA-binding transcription factor activity)
orf00264	510	WP_003246362.1	MULTISPECIES: galactarate dehydratase [Bacillus]	P42240|GARD_BACSU	Probable galactarate dehydratase (L-threo-forming)	garD	Bacillus subtilis (strain 168)	COG2721	G	Altronate dehydratase	K01708	garD	galactarate dehydratase [EC:4.2.1.42]	ko00053	Ascorbate and aldarate metabolism	Carbohydrate metabolism	Metabolism	GO:0019698(D-galacturonate catabolic process);GO:0046392(galactarate catabolic process)	None	GO:0008867(galactarate dehydratase activity);GO:0046872(metal ion binding)
orf00265	41	AHA76211.1	Hypothetical Protein U712_01285 [Bacillus subtilis PY79]	--	--	--	--	--	--	--	--	--	--	--	--	--	--	--	--	--
orf00266	306	WP_003246254.1	MULTISPECIES: macrolide 2&apos;-phosphotransferase MphK [Bacillus]	P42242|YCBJ_BACSU	Uncharacterized protein YcbJ	ycbJ	Bacillus subtilis (strain 168)	COG3173	R	Predicted kinase, aminoglycoside phosphotransferase (APT) family	K06979	mph	macrolide phosphotransferase	None	None	None	None	None	None	GO:0005524(ATP binding);GO:0016301(kinase activity)
orf00267	53	WP_003234807.1	MULTISPECIES: anti-TRAP regulator [Bacillus]	O31466|RTPA_BACSU	Tryptophan RNA-binding attenuator protein inhibitory protein	rtpA	Bacillus subtilis (strain 168)	COG0484	O	DnaJ-class molecular chaperone with C-terminal Zn finger domain	--	--	--	--	--	--	--	None	GO:0005737(cytoplasm)	GO:0042802(identical protein binding)
orf00268	312	WP_003246325.1	MULTISPECIES: DMT family transporter [Bacillus]	P42243|YCBK_BACSU	Uncharacterized transporter YcbK	ycbK	Bacillus subtilis (strain 168)	COG0697	GER	Permease of the drug/metabolite transporter (DMT) superfamily	--	--	--	--	--	--	--	None	GO:0005886(plasma membrane);GO:0016021(integral component of membrane)	None
orf00269	230	AHA76215.1	putative transcriptional regulatory protein ycbL [Bacillus subtilis PY79]	P42244|YCBL_BACSU	Uncharacterized transcriptional regulatory protein YcbL	ycbL	Bacillus subtilis (strain 168)	COG0745	TK	DNA-binding response regulator, OmpR family, contains REC and winged-helix (wHTH) domain	--	--	--	--	--	--	--	None	GO:0005829(cytosol);GO:0032993(protein-DNA complex)	GO:0000156(phosphorelay response regulator activity);GO:0000976(transcription cis-regulatory region binding);GO:0001216(DNA-binding transcription activator activity)
orf00270	311	WP_003246497.1	MULTISPECIES: two-component system sensor histidine kinase YcbM [Bacillus]	P42245|YCBM_BACSU	Sensor histidine kinase YcbM	ycbM	Bacillus subtilis (strain 168)	COG2205	T	K+-sensing histidine kinase KdpD	--	--	--	--	--	--	--	GO:0007234(osmosensory signaling via phosphorelay pathway)	GO:0005886(plasma membrane);GO:0016021(integral component of membrane)	GO:0000155(phosphorelay sensor kinase activity);GO:0000156(phosphorelay response regulator activity);GO:0005524(ATP binding);GO:0030295(protein kinase activator activity)
orf00271	307	WP_003246292.1	MULTISPECIES: ABC transporter ATP-binding protein [Bacillus]	P42246|YCBN_BACSU	Uncharacterized ABC transporter ATP-binding protein YcbN	ycbN	Bacillus subtilis (strain 168)	COG1131	V	ABC-type multidrug transport system, ATPase component	K01990	ABC-2.A	ABC-2 type transport system ATP-binding protein	None	None	None	None	None	None	GO:0005524(ATP binding);GO:0042626(ATPase-coupled transmembrane transporter activity)
orf00272	229	AHA76218.1	Uncharacterized protein ycbO [Bacillus subtilis PY79]	P42247|YCBO_BACSU	Uncharacterized protein YcbO	ycbO	Bacillus subtilis (strain 168)	--	--	--	--	--	--	--	--	--	--	None	GO:0005886(plasma membrane);GO:0016021(integral component of membrane)	None
orf00273	38	WP_119122840.1	MULTISPECIES: hypothetical protein [Bacillus]	--	--	--	--	--	--	--	--	--	--	--	--	--	--	--	--	--
orf00274	128	WP_003246313.1	MULTISPECIES: YndM family protein [Bacillus]	P42248|YCBP_BACSU	Uncharacterized protein YcbP	ycbP	Bacillus subtilis (strain 168)	--	--	--	--	--	--	--	--	--	--	None	GO:0005886(plasma membrane);GO:0016021(integral component of membrane)	None
orf00275	48	AHA76220.1	Hypothetical Protein U712_01330 [Bacillus subtilis PY79]	--	--	--	--	--	--	--	--	--	--	--	--	--	--	--	--	--
orf00276	142	WP_003246500.1	MULTISPECIES: cell wall hydrolase CwlJ [Bacillus]	P42249|CWLJ_BACSU	Cell wall hydrolase CwlJ	cwlJ	Bacillus subtilis (strain 168)	COG3773	DM	Cell wall hydrolase CwlJ, involved in spore germination	K01449	cwlJ, sleB	N-acetylmuramoyl-L-alanine amidase [EC:3.5.1.28]	None	None	None	None	GO:0030435(sporulation resulting in formation of a cellular spore);GO:0071555(cell wall organization)	GO:0005576(extracellular region)	GO:0016787(hydrolase activity)
orf00277	243	WP_031315684.1	MULTISPECIES: VWA domain-containing protein [Bacillus]	P42250|YCBR_BACSU	Uncharacterized protein YcbR	ycbR	Bacillus subtilis (strain 168)	COG2310	T	Stress response protein SCP2	--	--	--	--	--	--	--	--	--	--
orf00278	58	WP_003246278.1	MULTISPECIES: hypothetical protein [Bacillus]	C0H3T2|YCZK_BACSU	Uncharacterized protein YczK	yczK	Bacillus subtilis (strain 168)	--	--	--	--	--	--	--	--	--	--	--	--	--
orf00279	583	WP_003246386.1	MULTISPECIES: alkaline phosphatase PhoD [Bacillus]	P42251|PPBD_BACSU	Alkaline phosphatase D	phoD	Bacillus subtilis (strain 168)	COG3540	P	Phosphodiesterase/alkaline phosphatase D	K01113	phoD	alkaline phosphatase D [EC:3.1.3.1]	ko00790|ko02020	Folate biosynthesis|Two-component system	Metabolism of cofactors and vitamins|Signal transduction	Metabolism|Environmental Information Processing	None	None	GO:0003993(acid phosphatase activity);GO:0004035(alkaline phosphatase activity);GO:0046872(metal ion binding)
orf00280	70	WP_003223835.1	MULTISPECIES: sec-independent protein translocase protein TatAD [Bacilli]	O31467|TATAD_BACSU	Sec-independent protein translocase protein TatAd	tatAd	Bacillus subtilis (strain 168)	COG1826	U	Twin-arginine protein secretion pathway components TatA and TatB	K03116	tatA	sec-independent protein translocase protein TatA	ko03060|ko03070	Protein export|Bacterial secretion system	Folding, sorting and degradation|Membrane transport	Genetic Information Processing|Environmental Information Processing	GO:0043953(protein transport by the Tat complex)	GO:0005829(cytosol);GO:0005887(integral component of plasma membrane);GO:0033281(TAT protein transport complex)	GO:0008320(protein transmembrane transporter activity)
orf00281	242	WP_003246495.1	MULTISPECIES: twin-arginine translocase subunit TatC [Bacillus]	P42252|TATCD_BACSU	Sec-independent protein translocase protein TatCd	tatC1	Bacillus subtilis (strain 168)	COG0805	U	Twin-arginine protein secretion pathway component TatC	K03118	tatC	sec-independent protein translocase protein TatC	ko03060|ko03070	Protein export|Bacterial secretion system	Folding, sorting and degradation|Membrane transport	Genetic Information Processing|Environmental Information Processing	GO:0043953(protein transport by the Tat complex);GO:0065002(intracellular protein transmembrane transport)	GO:0005887(integral component of plasma membrane);GO:0033281(TAT protein transport complex)	GO:0009977(proton motive force dependent protein transmembrane transporter activity)
orf00282	215	WP_003246307.1	MULTISPECIES: pyroglutamyl-peptidase I [Bacillus]	P28618|PCP_BACSU	Pyrrolidone-carboxylate peptidase	pcp	Bacillus subtilis (strain 168)	COG2039	O	Pyrrolidone-carboxylate peptidase (N-terminal pyroglutamyl peptidase)	K01304	pcp	pyroglutamyl-peptidase [EC:3.4.19.3]	None	None	None	None	GO:0006508(proteolysis)	GO:0005829(cytosol)	GO:0016920(pyroglutamyl-peptidase activity)
orf00283	370	WP_003246392.1	MULTISPECIES: aminotransferase class V-fold PLP-dependent enzyme [Bacillus]	P42253|YCBU_BACSU	Uncharacterized aminotransferase YcbU	ycbU	Bacillus subtilis (strain 168)	COG0520	E	Selenocysteine lyase/Cysteine desulfurase	--	--	--	--	--	--	--	None	None	GO:0008483(transaminase activity)
orf00284	477	WP_010886396.1	MULTISPECIES: lincomycin efflux MFS transporter Lmr(B) [Bacillus]	O35018|LMRB_BACSU	Lincomycin resistance protein LmrB	lmrB	Bacillus subtilis (strain 168)	COG2814	G	Predicted arabinose efflux permease AraJ, MFS family	K18926	lmrB	MFS transporter, DHA2 family, lincomycin resistance protein	None	None	None	None	GO:0046677(response to antibiotic)	GO:0005886(plasma membrane);GO:0016020(membrane);GO:0016021(integral component of membrane)	GO:0022857(transmembrane transporter activity)
orf00285	188	WP_003246449.1	MULTISPECIES: transcriptional regulator LmrA [Bacillus]	O34619|LMRA_BACSU	HTH-type transcriptional regulator LmrA	lmrA	Bacillus subtilis (strain 168)	COG1309	K	DNA-binding protein, AcrR family, includes nucleoid occlusion protein SlmA	K18939	lmrA, yxaF	TetR/AcrR family transcriptional regulator, lmrAB and yxaGH operons repressor	None	None	None	None	None	None	GO:0003677(DNA binding)
orf00286	375	WP_003246337.1	MULTISPECIES: asparaginase AnsZ [Bacillus]	O34482|ASPG2_BACSU	L-asparaginase 2	ansZ	Bacillus subtilis (strain 168)	COG0252	JE	L-asparaginase/archaeal Glu-tRNAGln amidotransferase subunit D	K01424	E3.5.1.1, ansA, ansB	L-asparaginase [EC:3.5.1.1]	ko00250|ko00460	Alanine, aspartate and glutamate metabolism|Cyanoamino acid metabolism	Amino acid metabolism|Metabolism of other amino acids	Metabolism|Metabolism	GO:0006530(asparagine catabolic process)	GO:0042597(periplasmic space)	GO:0004067(asparaginase activity)
orf00287	212	WP_003246250.1	MULTISPECIES: lipase LipA [Bacillus]	P37957|ESTA_BACSU	Lipase EstA	estA	Bacillus subtilis (strain 168)	COG1075	I	Triacylglycerol esterase/lipase EstA, alpha/beta hydrolase fold	K01046	lip, TGL2	triacylglycerol lipase [EC:3.1.1.3]	ko00561	Glycerolipid metabolism	Lipid metabolism	Metabolism	GO:0016042(lipid catabolic process)	GO:0005576(extracellular region)	GO:0004806(triglyceride lipase activity);GO:0016298(lipase activity)
orf00288	127	WP_009966469.1	MULTISPECIES: RDD family protein [Bacillus]	O31469|YCZC_BACSU	Uncharacterized protein YczC	yczC	Bacillus subtilis (strain 168)	COG1714	S	Uncharacterized membrane protein YckC, RDD family	--	--	--	--	--	--	--	None	GO:0005886(plasma membrane);GO:0016021(integral component of membrane)	None
orf00289	358	WP_003246276.1	MULTISPECIES: SEC-C domain-containing protein [Bacillus]	O34478|YCCF_BACSU	Uncharacterized protein YccF	yccF	Bacillus subtilis (strain 168)	COG3318	S	Uncharacterized conserved protein YecA, UPF0149 family, contains C-terminal Zn-binding SEC-C motif	K07039	K07039	uncharacterized protein	None	None	None	None	None	None	GO:0003677(DNA binding);GO:0005524(ATP binding)
orf00290	318	WP_003246454.1	MULTISPECIES: two-component system sensor histidine kinase NatK [Bacillus]	P70954|NATK_BACSU	Sensor histidine kinase NatK	natK	Bacillus subtilis (strain 168)	COG3290	T	Sensor histidine kinase DipB regulating citrate/malate metabolism	K11640	natK	two-component system, LytTR family, sensor histidine kinase NatK [EC:2.7.13.3]	ko02020	Two-component system	Signal transduction	Environmental Information Processing	GO:0000160(phosphorelay signal transduction system)	GO:0005886(plasma membrane);GO:0016021(integral component of membrane)	GO:0004673(protein histidine kinase activity);GO:0005524(ATP binding)
orf00291	233	WP_003234759.1	MULTISPECIES: two-component system response regulator NatR [Bacillus]	P70955|NATR_BACSU	Transcriptional regulatory protein NatR	natR	Bacillus subtilis (strain 168)	COG3279	KT	DNA-binding response regulator, LytR/AlgR family	K11641	natR	two-component system, LytTR family, response regulator NatR	ko02020	Two-component system	Signal transduction	Environmental Information Processing	GO:0006355(regulation of transcription, DNA-templated)	GO:0005829(cytosol);GO:0032993(protein-DNA complex)	GO:0000156(phosphorelay response regulator activity);GO:0000976(transcription cis-regulatory region binding);GO:0001216(DNA-binding transcription activator activity)
orf00292	246	WP_003234757.1	MULTISPECIES: sodium ABC transporter ATP-binding protein NatA [Bacillus]	P46903|NATA_BACSU	ABC transporter ATP-binding protein NatA	natA	Bacillus subtilis (strain 168)	COG4555	CP	ABC-type Na+ transport system, ATPase component NatA	K09697	natA	sodium transport system ATP-binding protein [EC:7.2.2.4]	ko02010|ko02020	ABC transporters|Two-component system	Membrane transport|Signal transduction	Environmental Information Processing|Environmental Information Processing	None	None	GO:0005524(ATP binding);GO:0008554(P-type sodium transporter activity)
orf00293	386	WP_003246346.1	MULTISPECIES: sodium ABC transporter permease NatB [Bacillus]	P46904|NATB_BACSU	ABC transporter permease protein NatB	natB	Bacillus subtilis (strain 168)	COG1668	CP	ABC-type Na+ efflux pump, permease component NatB	K09696	natB	sodium transport system permease protein	ko02010|ko02020	ABC transporters|Two-component system	Membrane transport|Signal transduction	Environmental Information Processing|Environmental Information Processing	None	GO:0005886(plasma membrane);GO:0016021(integral component of membrane)	GO:0008554(P-type sodium transporter activity)
orf00294	310	WP_003246289.1	MULTISPECIES: aldo/keto reductase [Bacillus]	P46905|YCCK_BACSU	Uncharacterized oxidoreductase YccK	yccK	Bacillus subtilis (strain 168)	COG0667	HR	Pyridoxal reductase PdxI or related oxidoreductase, aldo/keto reductase family	--	--	--	--	--	--	--	None	GO:0005829(cytosol)	GO:0047834(D-threo-aldose 1-dehydrogenase activity)
orf00295	354	WP_003234750.1	MULTISPECIES: DUF4352 domain-containing protein [Bacillus]	O34538|YCDA_BACSU	Uncharacterized lipoprotein YcdA	ycdA	Bacillus subtilis (strain 168)	--	--	--	--	--	--	--	--	--	--	None	GO:0005886(plasma membrane)	None
orf00296	43	WP_003246334.1	MULTISPECIES: hypothetical protein [Bacillus]	--	--	--	--	--	--	--	--	--	--	--	--	--	--	--	--	--
orf00297	472	WP_003246352.1	MULTISPECIES: DUF4901 domain-containing protein [Bacillus]	O34621|YCDB_BACSU	Uncharacterized protein YcdB	ycdB	Bacillus subtilis (strain 168)	--	--	--	--	--	--	--	--	--	--	--	--	--
orf00298	499	AHA76243.1	Uncharacterized protein ycdC [Bacillus subtilis PY79]	O34772|YCDC_BACSU	Uncharacterized protein YcdC	ycdC	Bacillus subtilis (strain 168)	COG3227	O	Zn-dependent metalloprotease (Neutral protease B)	--	--	--	--	--	--	--	--	--	--
orf00299	131	AHA76244.1	Peptidoglycan L-alanyl-D-glutamate endopeptidase CwlK [Bacillus subtilis PY79]	O34360|CWLK_BACSU	Peptidoglycan L-alanyl-D-glutamate endopeptidase CwlK	cwlK	Bacillus subtilis (strain 168)	COG1876	M	LD-carboxypeptidase LdcB, LAS superfamily	K17733	cwlK	peptidoglycan LD-endopeptidase CwlK [EC:3.4.-.-]	None	None	None	None	GO:0071555(cell wall organization)	GO:0005886(plasma membrane)	GO:0008233(peptidase activity)
orf00300	373	WP_003246478.1	MULTISPECIES: response regulator aspartate phosphatase RapJ [Bacillus]	O34327|RAPJ_BACSU	Response regulator aspartate phosphatase J	rapJ	Bacillus subtilis (strain 168)	COG0457	R	Tetratricopeptide (TPR) repeat	K06368	rapJ	response regulator aspartate phosphatase J [EC:3.1.-.-]	None	None	None	None	None	None	GO:0004721(phosphoprotein phosphatase activity)
orf00301	258	WP_003246415.1	MULTISPECIES: SDR family oxidoreductase [Bacillus]	P80869|DHG2_BACSU	Glucose 1-dehydrogenase 2	ycdF	Bacillus subtilis (strain 168)	COG1028	I	NAD(P)-dependent dehydrogenase, short-chain alcohol dehydrogenase family	K00034	gdh	glucose 1-dehydrogenase [EC:1.1.1.47]	ko00030	Pentose phosphate pathway	Carbohydrate metabolism	Metabolism	None	None	GO:0016616(oxidoreductase activity, acting on the CH-OH group of donors, NAD or NADP as acceptor);GO:0047934(glucose 1-dehydrogenase (NAD+) activity);GO:0047935(glucose 1-dehydrogenase (NADP+) activity)
orf00302	561	WP_003234736.1	MULTISPECIES: alpha-glucosidase [Bacillus]	O34364|O16G2_BACSU	Probable oligo-1,6-glucosidase 2	ycdG	Bacillus subtilis (strain 168)	COG0366	G	Glycosidase/amylase (phosphorylase)	K01182	IMA, malL	oligo-1,6-glucosidase [EC:3.2.1.10]	ko00052|ko00500	Galactose metabolism|Starch and sucrose metabolism	Carbohydrate metabolism|Carbohydrate metabolism	Metabolism|Metabolism	GO:0009313(oligosaccharide catabolic process)	GO:0005737(cytoplasm)	GO:0004556(alpha-amylase activity);GO:0004574(oligo-1,6-glucosidase activity)
orf00303	319	WP_003234733.1	MULTISPECIES: zinc ABC transporter substrate-binding protein [Bacillus]	O34966|ZNUA_BACSU	High-affinity zinc uptake system binding-protein ZnuA	znuA	Bacillus subtilis (strain 168)	COG0803	P	ABC-type Zn uptake system ZnuABC, Zn-binding component ZnuA	K09815	znuA	zinc transport system substrate-binding protein	ko02010	ABC transporters	Membrane transport	Environmental Information Processing	GO:0006829(zinc ion transport);GO:0007155(cell adhesion)	GO:0005886(plasma membrane)	GO:0046872(metal ion binding)
orf00304	231	WP_003234730.1	MULTISPECIES: zinc ABC transporter ATP-binding protein ZnuC [Bacillus]	O34946|ZNUC_BACSU	High-affinity zinc uptake system ATP-binding protein ZnuC	znuC	Bacillus subtilis (strain 168)	COG1121	P	ABC-type Mn2+/Zn2+ transport system, ATPase component	K09817	znuC	zinc transport system ATP-binding protein [EC:7.2.2.20]	ko02010	ABC transporters	Membrane transport	Environmental Information Processing	None	GO:0043190(ATP-binding cassette (ABC) transporter complex)	GO:0005524(ATP binding);GO:0015633(ABC-type zinc transporter activity);GO:0042626(ATPase-coupled transmembrane transporter activity)
orf00305	280	WP_003246340.1	MULTISPECIES: zinc ABC transporter permease ZnuB [Bacillus]	O34610|ZNUB_BACSU	High-affinity zinc uptake system membrane protein ZnuB	znuB	Bacillus subtilis (strain 168)	COG1108	P	ABC-type Mn2+/Zn2+ transport system, permease component	K09816	znuB	zinc transport system permease protein	ko02010	ABC transporters	Membrane transport	Environmental Information Processing	GO:0006829(zinc ion transport);GO:0010043(response to zinc ion)	GO:0005886(plasma membrane);GO:0005887(integral component of plasma membrane);GO:0043190(ATP-binding cassette (ABC) transporter complex)	GO:0042626(ATPase-coupled transmembrane transporter activity)
orf00306	331	AHA76251.1	Uncharacterized protein yceB [Bacillus subtilis PY79]	O34504|YCEB_BACSU	Uncharacterized protein YceB	yceB	Bacillus subtilis (strain 168)	COG2141	HR	Flavin-dependent oxidoreductase, luciferase family (includes alkanesulfonate monooxygenase SsuD and methylene tetrahydromethanopterin reductase)	--	--	--	--	--	--	--	None	GO:0005829(cytosol)	GO:0016705(oxidoreductase activity, acting on paired donors, with incorporation or reduction of molecular oxygen)
orf00307	38	--	--	--	--	--	--	--	--	--	--	--	--	--	--	--	--	--	--	--
orf00308	199	WP_003246350.1	TerD family protein [Bacillus subtilis]	P81100|SCP2_BACSU	Stress response protein SCP2	yceC	Bacillus subtilis (strain 168)	COG2310	T	Stress response protein SCP2	--	--	--	--	--	--	--	None	GO:0005737(cytoplasm)	None
orf00309	193	WP_003234723.1	MULTISPECIES: TerD family protein [Bacillus]	P80875|G16U_BACSU	General stress protein 16U	yceD	Bacillus subtilis (strain 168)	COG2310	T	Stress response protein SCP2	K05795	terD	tellurium resistance protein TerD	None	None	None	None	GO:0046690(response to tellurium ion)	None	None
orf00310	192	WP_003241242.1	MULTISPECIES: TerD family protein [Bacillus]	O34384|YCEE_BACSU	Uncharacterized protein YceE	yceE	Bacillus subtilis (strain 168)	COG2310	T	Stress response protein SCP2	K05795	terD	tellurium resistance protein TerD	None	None	None	None	GO:0046690(response to tellurium ion)	None	None
orf00311	257	WP_003246458.1	MULTISPECIES: TerC family protein [Bacillus]	O34447|YCEF_BACSU	Uncharacterized membrane protein YceF	yceF	Bacillus subtilis (strain 168)	COG0861	P	Tellurite resistance membrane protein TerC	--	--	--	--	--	--	--	None	GO:0005886(plasma membrane);GO:0016021(integral component of membrane)	None
orf00312	537	WP_003246317.1	MULTISPECIES: YceG family protein [Bacillus]	O34809|YCEG_BACSU	Uncharacterized protein YceG	yceG	Bacillus subtilis (strain 168)	--	--	--	--	--	--	--	--	--	--	--	--	--
orf00313	363	WP_003234715.1	MULTISPECIES: toxic anion resistance protein [Bacillus]	O34833|YCEH_BACSU	Uncharacterized protein YceH	yceH	Bacillus subtilis (strain 168)	COG3853	V	Uncharacterized conserved protein YaaN involved in tellurite resistance	--	--	--	--	--	--	--	--	--	--
orf00314	400	WP_003246397.1	MULTISPECIES: niacin permease NiaP [Bacillus]	O34691|NAIP_BACSU	Putative niacin/nicotinamide transporter NaiP	naiP	Bacillus subtilis (strain 168)	COG2814	G	Predicted arabinose efflux permease AraJ, MFS family	K08369	ydjE	MFS transporter, putative metabolite:H+ symporter	None	None	None	None	None	GO:0005886(plasma membrane);GO:0016021(integral component of membrane)	GO:0022857(transmembrane transporter activity)
orf00315	390	WP_003246304.1	MULTISPECIES: MFS transporter [Bacillus]	O34724|YCEJ_BACSU	Uncharacterized MFS-type transporter YceJ	yceJ	Bacillus subtilis (strain 168)	COG2814	G	Predicted arabinose efflux permease AraJ, MFS family	--	--	--	--	--	--	--	None	GO:0005886(plasma membrane);GO:0016020(membrane);GO:0016021(integral component of membrane)	GO:0022857(transmembrane transporter activity)
orf00316	93	AEP89358.1	transcription regulator [Bacillus subtilis subsp. subtilis str. RO-NN-1]	O34464|YCEK_BACSU	Uncharacterized HTH-type transcriptional regulator YceK	yceK	Bacillus subtilis (strain 168)	COG0640	K	DNA-binding transcriptional regulator, ArsR family	--	--	--	--	--	--	--	GO:0006355(regulation of transcription, DNA-templated)	None	GO:0000976(transcription cis-regulatory region binding);GO:0003700(DNA-binding transcription factor activity)
orf00317	418	WP_003246301.1	MULTISPECIES: glycine/proline betaine ABC transporter ATP-binding protein OpuAA [Bacillus]	P46920|OPUAA_BACSU	Glycine betaine transport ATP-binding protein OpuAA	opuAA	Bacillus subtilis (strain 168)	COG4175	E	ABC-type proline/glycine betaine transport system, ATPase component	K02000	proV	glycine betaine/proline transport system ATP-binding protein [EC:7.6.2.9]	ko02010	ABC transporters	Membrane transport	Environmental Information Processing	GO:0006865(amino acid transport);GO:0031460(glycine betaine transport)	GO:0016020(membrane)	GO:0005524(ATP binding);GO:0015418(ABC-type quaternary ammonium compound transporting activity)
orf00318	282	WP_003234703.1	MULTISPECIES: glycine/proline betaine ABC transporter permease subunit OpuAB [Bacillus]	P46921|OPUAB_BACSU	Glycine betaine transport system permease protein OpuAB	opuAB	Bacillus subtilis (strain 168)	COG4176	E	ABC-type proline/glycine betaine transport system, permease component	K02001	proW	glycine betaine/proline transport system permease protein	ko02010	ABC transporters	Membrane transport	Environmental Information Processing	GO:0006865(amino acid transport);GO:0015871(choline transport);GO:0031460(glycine betaine transport);GO:1902603(carnitine transmembrane transport)	GO:0005887(integral component of plasma membrane);GO:0043190(ATP-binding cassette (ABC) transporter complex)	GO:0005275(amine transmembrane transporter activity);GO:0015226(carnitine transmembrane transporter activity)
orf00319	293	WP_003246462.1	MULTISPECIES: glycine/proline betaine ABC transporter substrate-binding protein OpuAC [Bacillus]	P46922|OPUAC_BACSU	Glycine betaine-binding protein OpuAC	opuAC	Bacillus subtilis (strain 168)	COG2113	E	ABC-type proline/glycine betaine transport system, periplasmic component	K02002	proX	glycine betaine/proline transport system substrate-binding protein	ko02010	ABC transporters	Membrane transport	Environmental Information Processing	GO:0006865(amino acid transport)	GO:0043190(ATP-binding cassette (ABC) transporter complex)	GO:0022857(transmembrane transporter activity)
orf00320	383	WP_003246319.1	MULTISPECIES: amidohydrolase [Bacillus]	P54983|AMHX_BACSU	Amidohydrolase AmhX	amhX	Bacillus subtilis (strain 168)	COG1473	R	Metal-dependent amidase/aminoacylase/carboxypeptidase	K14665	amhX	amidohydrolase [EC:3.5.1.-]	None	None	None	None	None	None	GO:0016787(hydrolase activity)
orf00321	477	WP_009966488.1	MULTISPECIES: YfcC family protein [Bacillus]	P55908|YCGA_BACSU	Uncharacterized protein YcgA	ycgA	Bacillus subtilis (strain 168)	COG1288	R	Predicted membrane transporter YfcC, affects glyoxylate shunt	--	--	--	--	--	--	--	None	GO:0005886(plasma membrane);GO:0016021(integral component of membrane)	None
orf00322	193	WP_003246445.1	MULTISPECIES: hypothetical protein [Bacillus]	P55909|YCGB_BACSU	Uncharacterized protein YcgB	ycgB	Bacillus subtilis (strain 168)	--	--	--	--	--	--	--	--	--	--	--	--	--
orf00323	659	WP_003234692.1	MULTISPECIES: alpha-amylase [Bacillus]	P00691|AMY_BACSU	Alpha-amylase	amyE	Bacillus subtilis (strain 168)	COG0366	G	Glycosidase/amylase (phosphorylase)	K01176	AMY, amyA, malS	alpha-amylase [EC:3.2.1.1]	ko00500|ko04970|ko04972|ko04973	Starch and sucrose metabolism|Salivary secretion|Pancreatic secretion|Carbohydrate digestion and absorption	Carbohydrate metabolism|Digestive system|Digestive system|Digestive system	Metabolism|Organismal Systems|Organismal Systems|Organismal Systems	GO:0005975(carbohydrate metabolic process)	GO:0005576(extracellular region)	GO:0004556(alpha-amylase activity);GO:0046872(metal ion binding);GO:0103025(alpha-amylase activity (releasing maltohexaose))
orf00324	40	AHA76268.1	Hypothetical Protein U712_01570 [Bacillus subtilis PY79]	--	--	--	--	--	--	--	--	--	--	--	--	--	--	--	--	--
orf00325	321	WP_003234685.1	MULTISPECIES: L-lactate dehydrogenase [Bacillus]	P13714|LDH_BACSU	L-lactate dehydrogenase	ldh	Bacillus subtilis (strain 168)	COG0039	C	Malate/lactate dehydrogenase	K00016	LDH, ldh	L-lactate dehydrogenase [EC:1.1.1.27]	ko00010|ko00270|ko00620|ko00640|ko04066|ko04922|ko05230	Glycolysis / Gluconeogenesis|Cysteine and methionine metabolism|Pyruvate metabolism|Propanoate metabolism|HIF-1 signaling pathway|Glucagon signaling pathway|Central carbon metabolism in cancer	Carbohydrate metabolism|Amino acid metabolism|Carbohydrate metabolism|Carbohydrate metabolism|Signal transduction|Endocrine system|Cancer: overview	Metabolism|Metabolism|Metabolism|Metabolism|Environmental Information Processing|Organismal Systems|Human Diseases	GO:0006096(glycolytic process)	GO:0005737(cytoplasm)	GO:0004459(L-lactate dehydrogenase activity)
orf00326	541	WP_003246465.1	MULTISPECIES: L-lactate permease [Bacillus]	P55910|LCTP_BACSU	L-lactate permease	lctP	Bacillus subtilis (strain 168)	COG1620	C	L-lactate permease	K03303	lctP	lactate permease	None	None	None	None	None	GO:0005886(plasma membrane);GO:0005887(integral component of plasma membrane)	GO:0015129(lactate transmembrane transporter activity);GO:0015295(solute:proton symporter activity)
orf00327	512	WP_003246377.1	MULTISPECIES: MFS transporter [Bacillus]	P96712|BMR3_BACSU	Multidrug resistance protein 3	bmr3	Bacillus subtilis (strain 168)	COG2814	G	Predicted arabinose efflux permease AraJ, MFS family	--	--	--	--	--	--	--	GO:0046677(response to antibiotic);GO:0055085(transmembrane transport)	GO:0005887(integral component of plasma membrane)	GO:0022857(transmembrane transporter activity)
orf00328	154	WP_003246360.1	MULTISPECIES: MarR family transcriptional regulator [Bacillus]	O31472|YCGE_BACSU	Uncharacterized HTH-type transcriptional regulator YcgE	ycgE	Bacillus subtilis (strain 168)	COG1846	K	DNA-binding transcriptional regulator, MarR family	--	--	--	--	--	--	--	GO:0006355(regulation of transcription, DNA-templated)	None	GO:0000976(transcription cis-regulatory region binding);GO:0003700(DNA-binding transcription factor activity)
orf00329	209	WP_156581653.1	MULTISPECIES: LysE family transporter [Bacillus]	P94381|YCGF_BACSU	Putative amino acid efflux protein YcgF	ycgF	Bacillus subtilis (strain 168)	COG1280	E	Threonine/homoserine/homoserine lactone efflux protein	--	--	--	--	--	--	--	GO:0006865(amino acid transport);GO:1902023(L-arginine transport)	GO:0005887(integral component of plasma membrane)	GO:0015171(amino acid transmembrane transporter activity);GO:0015181(arginine transmembrane transporter activity)
orf00330	253	WP_003246374.1	MULTISPECIES: YqcI/YcgG family protein [Bacillus]	P94382|YCGG_BACSU	Uncharacterized protein YcgG	ycgG	Bacillus subtilis (strain 168)	COG3403	S	Uncharacterized conserved protein YcgG, contains conserved FPC and CPF motifs	K09190	K09190	uncharacterized protein	None	None	None	None	GO:0017000(antibiotic biosynthetic process)	None	GO:0020037(heme binding);GO:0046872(metal ion binding)
orf00331	446	WP_003246486.1	MULTISPECIES: amino acid permease [Bacillus]	P94383|YCGH_BACSU	Uncharacterized transporter YcgH	ycgH	Bacillus subtilis (strain 168)	COG1113	E	L-asparagine transporter or related permease	--	--	--	--	--	--	--	GO:0006865(amino acid transport);GO:0055085(transmembrane transport)	GO:0005886(plasma membrane);GO:0016021(integral component of membrane)	None
orf00332	198	WP_003246345.1	MULTISPECIES: DUF1989 domain-containing protein [Bacillus]	O31473|YCGI_BACSU	Uncharacterized protein YcgI	ycgI	Bacillus subtilis (strain 168)	COG3665	S	Uncharacterized conserved protein YcgI, DUF1989 family	K09967	K09967	uncharacterized protein	None	None	None	None	--	--	--
orf00333	272	WP_003246440.1	MULTISPECIES: ammonia-dependent NAD(+) synthetase [Bacillus]	P08164|NADE_BACSU	NH(3)-dependent NAD(+) synthetase	nadE	Bacillus subtilis (strain 168)	COG0171	H	NH3-dependent NAD+ synthetase	K01916	nadE	NAD+ synthase [EC:6.3.1.5]	ko00760	Nicotinate and nicotinamide metabolism	Metabolism of cofactors and vitamins	Metabolism	GO:0009435(NAD biosynthetic process);GO:0030435(sporulation resulting in formation of a cellular spore)	GO:0005737(cytoplasm)	GO:0003952(NAD+ synthase (glutamine-hydrolyzing) activity);GO:0004359(glutaminase activity);GO:0005524(ATP binding);GO:0008795(NAD+ synthase activity);GO:0046872(metal ion binding)
orf00334	197	WP_003246258.1	MULTISPECIES: tunicamycin resistance ATP-binding TmrB [Bacillus]	P12921|TMRB_BACSU	Tunicamycin resistance protein	tmrB	Bacillus subtilis (strain 168)	COG0645	R	Predicted kinase, contains AAA domain	--	--	--	--	--	--	--	GO:0046677(response to antibiotic)	GO:0005886(plasma membrane)	GO:0005524(ATP binding)
orf00335	186	WP_003246473.1	MULTISPECIES: shikimate kinase [Bacillus]	P37944|AROK_BACSU	Shikimate kinase	aroK	Bacillus subtilis (strain 168)	COG0703	E	Shikimate kinase	K00891	aroK, aroL	shikimate kinase [EC:2.7.1.71]	ko00400	Phenylalanine, tyrosine and tryptophan biosynthesis	Amino acid metabolism	Metabolism	GO:0008652(cellular amino acid biosynthetic process);GO:0009073(aromatic amino acid family biosynthetic process);GO:0009423(chorismate biosynthetic process)	GO:0005829(cytosol)	GO:0000287(magnesium ion binding);GO:0004765(shikimate kinase activity);GO:0005524(ATP binding)
orf00336	253	WP_003246488.1	MULTISPECIES: class I SAM-dependent methyltransferase [Bacillus]	O31474|YCGJ_BACSU	Uncharacterized methyltransferase YcgJ	ycgJ	Bacillus subtilis (strain 168)	COG2226	H	Ubiquinone/menaquinone biosynthesis C-methylase UbiE/MenG	--	--	--	--	--	--	--	GO:0032259(methylation)	None	GO:0008168(methyltransferase activity)
orf00337	324	WP_003246430.1	MULTISPECIES: LysR family transcriptional regulator [Bacillus]	P94387|YCGK_BACSU	Uncharacterized HTH-type transcriptional regulator YcgK	ycgK	Bacillus subtilis (strain 168)	COG0583	K	DNA-binding transcriptional regulator, LysR family	--	--	--	--	--	--	--	GO:0006355(regulation of transcription, DNA-templated)	GO:0032993(protein-DNA complex)	GO:0000986(bacterial-type cis-regulatory region sequence-specific DNA binding);GO:0003700(DNA-binding transcription factor activity)
orf00338	318	WP_003246400.1	MULTISPECIES: cephalosporin C deacetylase [Bacillus]	P94388|CAH_BACSU	Cephalosporin-C deacetylase	cah	Bacillus subtilis (strain 168)	COG3458	Q	Cephalosporin-C deacetylase or related acetyl esterase	K01060	cah	cephalosporin-C deacetylase [EC:3.1.1.41]	ko00311	Penicillin and cephalosporin biosynthesis	Biosynthesis of other secondary metabolites	Metabolism	GO:0005976(polysaccharide metabolic process);GO:0030245(cellulose catabolic process)	GO:0005737(cytoplasm)	GO:0046555(acetylxylan esterase activity);GO:0047739(cephalosporin-C deacetylase activity);GO:0052689(carboxylic ester hydrolase activity)
orf00339	286	ADV95249.1	hypothetical protein BSn5_13175 [Bacillus subtilis BSn5]	P94389|YCGL_BACSU	Uncharacterized protein YcgL	ycgL	Bacillus subtilis (strain 168)	COG3541	R	Predicted nucleotidyltransferase YcgL	K07074	K07074	uncharacterized protein	None	None	None	None	--	--	--
orf00340	303	AAM09810.1	proline dehydrogenase [Bacillus subtilis]	P94390|PROD2_BACSU	Proline dehydrogenase 2	putB	Bacillus subtilis (strain 168)	COG0506	E	Proline dehydrogenase	K00318	PRODH, fadM, putB	proline dehydrogenase [EC:1.5.5.2]	ko00330	Arginine and proline metabolism	Amino acid metabolism	Metabolism	GO:0006562(proline catabolic process);GO:0010133(proline catabolic process to glutamate)	None	GO:0004657(proline dehydrogenase activity);GO:0071949(FAD binding)
orf00341	515	WP_003234655.1	MULTISPECIES: L-glutamate gamma-semialdehyde dehydrogenase [Bacillus]	P94391|ROCA2_BACSU	1-pyrroline-5-carboxylate dehydrogenase 2	putC	Bacillus subtilis (strain 168)	COG1012	I	Acyl-CoA reductase or other NAD-dependent aldehyde dehydrogenase	K00294	E1.2.1.88	1-pyrroline-5-carboxylate dehydrogenase [EC:1.2.1.88]	ko00250|ko00330	Alanine, aspartate and glutamate metabolism|Arginine and proline metabolism	Amino acid metabolism|Amino acid metabolism	Metabolism|Metabolism	GO:0006537(glutamate biosynthetic process);GO:0010133(proline catabolic process to glutamate)	GO:0009898(cytoplasmic side of plasma membrane)	GO:0003842(1-pyrroline-5-carboxylate dehydrogenase activity);GO:0004657(proline dehydrogenase activity);GO:0016620(oxidoreductase activity, acting on the aldehyde or oxo group of donors, NAD or NADP as acceptor)
orf00342	313	KIX81550.1	putative symporter YcgO [Bacillus subtilis]	P94392|PUTP_BACSU	High-affinity proline transporter PutP	putP	Bacillus subtilis (strain 168)	COG0591	E	Na+/proline symporter	K11928	putP	sodium/proline symporter	None	None	None	None	GO:0015824(proline transport);GO:0035524(proline transmembrane transport)	GO:0005886(plasma membrane);GO:0016021(integral component of membrane)	GO:0005298(proline:sodium symporter activity);GO:0015193(L-proline transmembrane transporter activity);GO:0031402(sodium ion binding)
orf00343	134	KIU10965.1	proline/ornithine permease [Bacillus subtilis]	P94392|PUTP_BACSU	High-affinity proline transporter PutP	putP	Bacillus subtilis (strain 168)	COG0591	E	Na+/proline symporter	K11928	putP	sodium/proline symporter	None	None	None	None	GO:0015824(proline transport);GO:0035524(proline transmembrane transport)	GO:0005886(plasma membrane);GO:0016021(integral component of membrane)	GO:0005298(proline:sodium symporter activity);GO:0015193(L-proline transmembrane transporter activity);GO:0031402(sodium ion binding)
orf00344	411	WP_003234651.1	MULTISPECIES: proline utilization transcriptional regulator PutR [Bacillus]	P94393|PUTR_BACSU	Proline-responsive transcriptional activator PutR	putR	Bacillus subtilis (strain 168)	COG2508	K	DNA-binding transcriptional regulator, PucR/PutR family	K23253	putR	PucR family transcriptional regulator, proline-responsive transcriptional activator	None	None	None	None	None	None	GO:0003677(DNA binding)
orf00345	285	WP_014478779.1	TIGR03943 family protein [Bacillus subtilis]	P94394|YCGQ_BACSU	UPF0703 protein YcgQ	ycgQ	Bacillus subtilis (strain 168)	COG3689	S	Uncharacterized membrane protein YcgQ, UPF0703/DUF1980 family	K08986	ycgQ	putative membrane protein	None	None	None	None	None	GO:0005886(plasma membrane);GO:0016021(integral component of membrane)	None
orf00346	300	WP_003234647.1	MULTISPECIES: permease [Bacillus]	P94395|YCGR_BACSU	UPF0718 protein YcgR	ycgR	Bacillus subtilis (strain 168)	COG0701	S	Uncharacterized membrane protein YraQ, UPF0718 family	K07089	K07089	uncharacterized protein	None	None	None	None	None	GO:0005886(plasma membrane);GO:0016021(integral component of membrane)	None
orf00347	284	WP_003246384.1	MULTISPECIES: alpha/beta hydrolase [Bacillus]	P94396|YCGS_BACSU	Uncharacterized hydrolase YcgS	ycgS	Bacillus subtilis (strain 168)	COG0596	HR	2-succinyl-6-hydroxy-2,4-cyclohexadiene-1-carboxylate synthase MenH and related esterases, alpha/beta hydrolase fold	--	--	--	--	--	--	--	None	None	GO:0016787(hydrolase activity)
orf00348	336	WP_003234643.1	MULTISPECIES: ferredoxin--NADP(+) reductase [Bacillus]	O31475|FENR1_BACSU	Ferredoxin--NADP reductase 1	ycgT	Bacillus subtilis (strain 168)	COG0492	O	Thioredoxin reductase	K21567	fnr	ferredoxin/flavodoxin---NADP+ reductase [EC:1.18.1.2 1.19.1.1]	None	None	None	None	GO:0071281(cellular response to iron ion)	None	GO:0004324(ferredoxin-NADP+ reductase activity);GO:0050660(flavin adenine dinucleotide binding);GO:0050661(NADP binding)
orf00349	481	WP_003234641.1	MULTISPECIES: uroporphyrinogen-III C-methyltransferase [Bacillus]	P42437|NASF_BACSU	Uroporphyrinogen-III C-methyltransferase	nasF	Bacillus subtilis (strain 168)	COG0007|COG1587	H|H	Uroporphyrinogen-III methylase (siroheme synthase)|Uroporphyrinogen-III synthase	K13542	cobA-hemD	uroporphyrinogen III methyltransferase / synthase [EC:2.1.1.107 4.2.1.75]	ko00860	Porphyrin and chlorophyll metabolism	Metabolism of cofactors and vitamins	Metabolism	GO:0019354(siroheme biosynthetic process);GO:0032259(methylation)	None	GO:0004851(uroporphyrin-III C-methyltransferase activity);GO:0004852(uroporphyrinogen-III synthase activity)
orf00350	106	WP_003246252.1	MULTISPECIES: nitrite reductase small subunit NirD [Bacillus]	P42436|NASE_BACSU	Assimilatory nitrite reductase [NAD(P)H] small subunit	nasE	Bacillus subtilis (strain 168)	COG2146	PQ	Ferredoxin subunit of nitrite reductase or a ring-hydroxylating dioxygenase	K00363	nirD	nitrite reductase (NADH) small subunit [EC:1.7.1.15]	ko00910	Nitrogen metabolism	Energy metabolism	Metabolism	GO:0042128(nitrate assimilation)	GO:0005737(cytoplasm)	GO:0046872(metal ion binding);GO:0051537(2 iron, 2 sulfur cluster binding);GO:0106314(nitrite reductase NADPH activity);GO:0106316(nitrite reductase NADH activity)
orf00351	805	WP_003234637.1	MULTISPECIES: NADPH-nitrite reductase [Bacillus]	P42435|NASD_BACSU	Nitrite reductase [NAD(P)H]	nasD	Bacillus subtilis (strain 168)	COG1251	C	NAD(P)H-nitrite reductase, large subunit	K00362	nirB	nitrite reductase (NADH) large subunit [EC:1.7.1.15]	ko00910	Nitrogen metabolism	Energy metabolism	Metabolism	GO:0042128(nitrate assimilation)	None	GO:0020037(heme binding);GO:0046872(metal ion binding);GO:0050660(flavin adenine dinucleotide binding);GO:0050661(NADP binding);GO:0051539(4 iron, 4 sulfur cluster binding);GO:0106314(nitrite reductase NADPH activity);GO:0106316(nitrite reductase NADH activity)
orf00352	710	WP_003246484.1	MULTISPECIES: assimilatory nitrate reductase catalytic subunit [Bacillus]	P42434|NASC_BACSU	Assimilatory nitrate reductase catalytic subunit	nasC	Bacillus subtilis (strain 168)	COG3383	R	Predicted molibdopterin-dependent oxidoreductase YjgC	K00372	nasA	assimilatory nitrate reductase catalytic subunit [EC:1.7.99.-]	ko00910	Nitrogen metabolism	Energy metabolism	Metabolism	GO:0019333(denitrification pathway);GO:0042128(nitrate assimilation)	None	GO:0016491(oxidoreductase activity);GO:0043546(molybdopterin cofactor binding);GO:0046872(metal ion binding);GO:0051539(4 iron, 4 sulfur cluster binding)
orf00353	771	WP_003246389.1	MULTISPECIES: assimilatory nitrate reductase electron transfer subunit NasB [Bacillus]	P42433|NASB_BACSU	Assimilatory nitrate reductase electron transfer subunit	nasB	Bacillus subtilis (strain 168)	COG1251	C	NAD(P)H-nitrite reductase, large subunit	K00362	nirB	nitrite reductase (NADH) large subunit [EC:1.7.1.15]	ko00910	Nitrogen metabolism	Energy metabolism	Metabolism	GO:0042128(nitrate assimilation)	None	GO:0008942(nitrite reductase [NAD(P)H] activity);GO:0050660(flavin adenine dinucleotide binding);GO:0050661(NADP binding)
orf00354	401	WP_003246358.1	MULTISPECIES: NarK/NasA family nitrate transporter [Bacillus]	P42432|NASA_BACSU	Nitrate transporter	nasA	Bacillus subtilis (strain 168)	COG2223	P	Nitrate/nitrite transporter NarK	K02575	NRT, narK, nrtP, nasA	MFS transporter, NNP family, nitrate/nitrite transporter	ko00910	Nitrogen metabolism	Energy metabolism	Metabolism	GO:0042128(nitrate assimilation)	GO:0005886(plasma membrane);GO:0016021(integral component of membrane)	GO:0015112(nitrate transmembrane transporter activity);GO:0015113(nitrite transmembrane transporter activity)
orf00355	304	WP_003246378.1	MULTISPECIES: GTP cyclohydrolase I FolE2 [Bacillus]	P94398|GCH4_BACSU	GTP cyclohydrolase FolE2	folE2	Bacillus subtilis (strain 168)	COG1469	H	GTP cyclohydrolase FolE2	K09007	folE2	GTP cyclohydrolase IB [EC:3.5.4.16]	ko00790	Folate biosynthesis	Metabolism of cofactors and vitamins	Metabolism	GO:0035998(7,8-dihydroneopterin 3'-triphosphate biosynthetic process)	None	GO:0003933(GTP cyclohydrolase activity);GO:0003934(GTP cyclohydrolase I activity)
orf00356	194	WP_003246380.1	MULTISPECIES: L,D-transpeptidase [Bacillus]	C0SP99|YCIB_BACSU	Putative L,D-transpeptidase YciB	yciB	Bacillus subtilis (strain 168)	COG1376	M	Lipoprotein-anchoring transpeptidase ErfK/SrfK	--	--	--	--	--	--	--	GO:0008360(regulation of cell shape);GO:0018104(peptidoglycan-protein cross-linking);GO:0071555(cell wall organization)	GO:0005886(plasma membrane);GO:0051286(cell tip)	GO:0016757(glycosyltransferase activity);GO:0071972(peptidoglycan L,D-transpeptidase activity)
orf00357	61	WP_003246405.1	MULTISPECIES: hypothetical protein [Bacillus]	C0H3U7|YCZL_BACSU	Uncharacterized protein YczL	yczL	Bacillus subtilis (strain 168)	--	--	--	--	--	--	--	--	--	--	--	--	--
orf00358	397	WP_003234625.1	MULTISPECIES: zinc metallochaperone ZinU [Bacillus]	P94400|YCIC_BACSU	Putative metal chaperone YciC	yciC	Bacillus subtilis (strain 168)	COG0523	R	Zinc metallochaperone YeiR/ZagA and related GTPases, G3E family	--	--	--	--	--	--	--	None	None	GO:0005525(GTP binding)
orf00359	226	WP_003234624.1	MULTISPECIES: amino acid ABC transporter permease [Bacillus]	P42399|YCKA_BACSU	Probable amino-acid ABC transporter permease protein YckA	yckA	Bacillus subtilis (strain 168)	COG0765	E	ABC-type amino acid transport system, permease component	K10009	tcyB, yecS	L-cystine transport system permease protein	ko02010	ABC transporters	Membrane transport	Environmental Information Processing	GO:0006865(amino acid transport)	GO:0005886(plasma membrane);GO:0043190(ATP-binding cassette (ABC) transporter complex)	GO:0022857(transmembrane transporter activity)
orf00360	283	WP_003246442.1	transporter substrate-binding domain-containing protein [Bacillus subtilis]	P42400|YCKB_BACSU	Probable ABC transporter extracellular-binding protein YckB	yckB	Bacillus subtilis (strain 168)	COG0834	ET	ABC-type amino acid transport/signal transduction system, periplasmic component/domain	K02424	fliY, tcyA	L-cystine transport system substrate-binding protein	ko02010|ko02040	ABC transporters|Flagellar assembly	Membrane transport|Cell motility	Environmental Information Processing|Cellular Processes	None	GO:0005886(plasma membrane)	None
orf00361	46	AHA76304.1	Hypothetical Protein U712_01750 [Bacillus subtilis PY79]	--	--	--	--	--	--	--	--	--	--	--	--	--	--	--	--	--
orf00362	151	WP_003246356.1	MULTISPECIES: RDD family protein [Bacillus]	P42401|YCKC_BACSU	Uncharacterized protein YckC	yckC	Bacillus subtilis (strain 168)	COG1714	S	Uncharacterized membrane protein YckC, RDD family	--	--	--	--	--	--	--	None	GO:0005886(plasma membrane);GO:0016021(integral component of membrane)	None
orf00363	110	WP_003246247.1	MULTISPECIES: YckD family protein [Bacillus]	P42402|YCKD_BACSU	Uncharacterized protein YckD	yckD	Bacillus subtilis (strain 168)	--	--	--	--	--	--	--	--	--	--	--	--	--
orf00364	477	WP_003246242.1	MULTISPECIES: 6-phospho-beta-glucosidase [Bacillus]	P42403|BGLC_BACSU	Aryl-phospho-beta-D-glucosidase BglC	bglC	Bacillus subtilis (strain 168)	COG2723	G	Beta-glucosidase/6-phospho-beta-glucosidase/beta-galactosidase	K01223	E3.2.1.86B, bglA	6-phospho-beta-glucosidase [EC:3.2.1.86]	ko00010|ko00500	Glycolysis / Gluconeogenesis|Starch and sucrose metabolism	Carbohydrate metabolism|Carbohydrate metabolism	Metabolism|Metabolism	GO:0016052(carbohydrate catabolic process)	GO:0005829(cytosol)	GO:0008422(beta-glucosidase activity);GO:0008706(6-phospho-beta-glucosidase activity);GO:0103047(methyl beta-D-glucoside 6-phosphate glucohydrolase activity)
orf00365	132	WP_003246342.1	MULTISPECIES: DNA-entry nuclease inhibitor [Bacillus]	P12669|NIN_BACSU	DNA-entry nuclease inhibitor	nin	Bacillus subtilis (strain 168)	--	--	--	--	--	--	--	--	--	--	GO:0030420(establishment of competence for transformation)	GO:0005886(plasma membrane)	None
orf00366	149	WP_003246436.1	MULTISPECIES: DNA-entry nuclease [Bacillus]	P12667|NUCA_BACSU	DNA-entry nuclease	nucA	Bacillus subtilis (strain 168)	COG3209	R	Uncharacterized conserved protein RhaS, contains 28 RHS repeats	--	--	--	--	--	--	--	GO:0030420(establishment of competence for transformation)	GO:0005886(plasma membrane);GO:0016021(integral component of membrane)	GO:0004518(nuclease activity)
orf00367	573	WP_076458400.1	methyl-accepting chemotaxis protein [Bacillus subtilis]	P39209|TLPC_BACSU	Methyl-accepting chemotaxis protein TlpC	tlpC	Bacillus subtilis (strain 168)	COG0840|COG3290	T|T	Methyl-accepting chemotaxis protein (MCP)|Sensor histidine kinase DipB regulating citrate/malate metabolism	K03406	mcp	methyl-accepting chemotaxis protein	ko02020|ko02030	Two-component system|Bacterial chemotaxis	Signal transduction|Cell motility	Environmental Information Processing|Cellular Processes	GO:0006935(chemotaxis);GO:0007165(signal transduction)	GO:0005886(plasma membrane);GO:0016021(integral component of membrane)	GO:0004888(transmembrane signaling receptor activity)
orf00368	185	WP_003246343.1	MULTISPECIES: 6-phospho-3-hexuloisomerase [Bacillus]	P42404|PHI_BACSU	3-hexulose-6-phosphate isomerase	hxlB	Bacillus subtilis (strain 168)	COG0794	GM	D-arabinose 5-phosphate isomerase GutQ	K08094	hxlB	6-phospho-3-hexuloisomerase [EC:5.3.1.27]	ko00030|ko00680	Pentose phosphate pathway|Methane metabolism	Carbohydrate metabolism|Energy metabolism	Metabolism|Metabolism	GO:0005975(carbohydrate metabolic process);GO:0009636(response to toxic substance);GO:0019647(formaldehyde assimilation via ribulose monophosphate cycle);GO:1901135(carbohydrate derivative metabolic process)	None	GO:0043800(hexulose-6-phosphate isomerase activity);GO:0097367(carbohydrate derivative binding)
orf00369	210	WP_003246452.1	MULTISPECIES: 3-hexulose-6-phosphate synthase [Bacillus]	P42405|HPS_BACSU	3-hexulose-6-phosphate synthase	hxlA	Bacillus subtilis (strain 168)	COG0269	G	3-keto-L-gulonate-6-phosphate decarboxylase	K08093	hxlA	3-hexulose-6-phosphate synthase [EC:4.1.2.43]	ko00030|ko00680	Pentose phosphate pathway|Methane metabolism	Carbohydrate metabolism|Energy metabolism	Metabolism|Metabolism	GO:0005975(carbohydrate metabolic process);GO:0006207('de novo' pyrimidine nucleobase biosynthetic process);GO:0006730(one-carbon metabolic process);GO:0009636(response to toxic substance);GO:0019647(formaldehyde assimilation via ribulose monophosphate cycle)	GO:0005829(cytosol)	GO:0004590(orotidine-5'-phosphate decarboxylase activity);GO:0043801(hexulose-6-phosphate synthase activity)
orf00370	120	WP_003246265.1	MULTISPECIES: transcriptional activator HxlR [Bacillus]	P42406|HXLR_BACSU	HTH-type transcriptional activator HxlR	hxlR	Bacillus subtilis (strain 168)	COG1733	K	DNA-binding transcriptional regulator, HxlR family	--	--	--	--	--	--	--	None	None	GO:0003677(DNA binding)
orf00371	39	--	--	--	--	--	--	--	--	--	--	--	--	--	--	--	--	--	--	--
orf00372	3587	WP_010886402.1	MULTISPECIES: surfactin non-ribosomal peptide synthetase SrfAA [Bacillus]	P27206|SRFAA_BACSU	Surfactin synthase subunit 1	srfAA	Bacillus subtilis (strain 168)	COG1020|COG3433|COG4908	Q|IQ|R	EntF, seryl-AMP synthase component of non-ribosomal peptide synthetase|Acyl carrier protein/domain|Uncharacterized conserved protein, contains a NRPS condensation (elongation) domain	K15654	srfAA, lchAA	surfactin family lipopeptide synthetase A	ko01054|ko02024	Nonribosomal peptide structures|Quorum sensing	Metabolism of terpenoids and polyketides|Cellular community - prokaryotes	Metabolism|Cellular Processes	GO:0017000(antibiotic biosynthetic process);GO:0030435(sporulation resulting in formation of a cellular spore)	None	GO:0016874(ligase activity);GO:0031177(phosphopantetheine binding)
orf00373	3583	WP_010886403.1	MULTISPECIES: surfactin non-ribosomal peptide synthetase SrfAB [Bacillus]	Q04747|SRFAB_BACSU	Surfactin synthase subunit 2	srfAB	Bacillus subtilis (strain 168)	COG0236|COG1020|COG3433|COG4908	I|Q|IQ|R	Acyl carrier protein|EntF, seryl-AMP synthase component of non-ribosomal peptide synthetase|Acyl carrier protein/domain|Uncharacterized conserved protein, contains a NRPS condensation (elongation) domain	K15655	srfAB, lchAB	surfactin family lipopeptide synthetase B	ko01054|ko02024	Nonribosomal peptide structures|Quorum sensing	Metabolism of terpenoids and polyketides|Cellular community - prokaryotes	Metabolism|Cellular Processes	GO:0017000(antibiotic biosynthetic process);GO:0030435(sporulation resulting in formation of a cellular spore)	None	GO:0016874(ligase activity);GO:0031177(phosphopantetheine binding)
orf00374	1275	WP_003234570.1	MULTISPECIES: surfactin non-ribosomal peptide synthetase SrfAC [Bacillus]	Q08787|SRFAC_BACSU	Surfactin synthase subunit 3	srfAC	Bacillus subtilis (strain 168)	COG0236|COG1020|COG3319	I|Q|Q	Acyl carrier protein|EntF, seryl-AMP synthase component of non-ribosomal peptide synthetase|Thioesterase domain of type I polyketide synthase or non-ribosomal peptide synthetase	K15656	srfAC, lchAC	surfactin family lipopeptide synthetase C	ko01054|ko02024	Nonribosomal peptide structures|Quorum sensing	Metabolism of terpenoids and polyketides|Cellular community - prokaryotes	Metabolism|Cellular Processes	GO:0017000(antibiotic biosynthetic process);GO:0030435(sporulation resulting in formation of a cellular spore);GO:0043041(amino acid activation for nonribosomal peptide biosynthetic process);GO:0044550(secondary metabolite biosynthetic process)	GO:0005737(cytoplasm);GO:0005829(cytosol)	GO:0016874(ligase activity);GO:0031177(phosphopantetheine binding)
orf00375	242	WP_003234568.1	MULTISPECIES: surfactin biosynthesis thioesterase SrfAD [Bacillus]	Q08788|SRFAD_BACSU	Surfactin synthase thioesterase subunit	srfAD	Bacillus subtilis (strain 168)	COG3208	Q	Surfactin synthase thioesterase subunit	K15657	srfATE, srfAD, lchAD	external thioesterase TEII	ko02024	Quorum sensing	Cellular community - prokaryotes	Cellular Processes	GO:0008610(lipid biosynthetic process);GO:0017000(antibiotic biosynthetic process);GO:0030435(sporulation resulting in formation of a cellular spore)	GO:0005737(cytoplasm)	GO:0016787(hydrolase activity)
orf00376	408	WP_003246562.1	MULTISPECIES: MFS transporter [Bacillus]	Q08791|YCXA_BACSU	Uncharacterized MFS-type transporter YcxA	ycxA	Bacillus subtilis (strain 168)	COG2271	G	Sugar phosphate permease	--	--	--	--	--	--	--	None	GO:0005886(plasma membrane);GO:0016021(integral component of membrane)	GO:0022857(transmembrane transporter activity)
orf00377	185	WP_003246703.1	MULTISPECIES: YcxB family protein [Bacillus]	Q08793|YCXB_BACSU	Uncharacterized protein YcxB	ycxB	Bacillus subtilis (strain 168)	--	--	--	--	--	--	--	--	--	--	None	GO:0005886(plasma membrane);GO:0016021(integral component of membrane)	None
orf00378	312	WP_003246664.1	MULTISPECIES: DMT family transporter [Bacillus]	Q08794|YCXC_BACSU	Uncharacterized transporter YcxC	ycxC	Bacillus subtilis (strain 168)	COG0697	GER	Permease of the drug/metabolite transporter (DMT) superfamily	--	--	--	--	--	--	--	None	GO:0005886(plasma membrane);GO:0016021(integral component of membrane)	None
orf00379	444	WP_003246711.1	MULTISPECIES: PLP-dependent aminotransferase family protein [Bacillus]	Q08792|YCXD_BACSU	Uncharacterized HTH-type transcriptional regulator YcxD	ycxD	Bacillus subtilis (strain 168)	COG1167	KE	DNA-binding transcriptional regulator, MocR family, contains an aminotransferase domain	--	--	--	--	--	--	--	GO:0009058(biosynthetic process);GO:1901605(alpha-amino acid metabolic process)	None	GO:0003677(DNA binding);GO:0003700(DNA-binding transcription factor activity);GO:0008483(transaminase activity);GO:0030170(pyridoxal phosphate binding)
orf00380	224	WP_003246659.1	MULTISPECIES: 4&apos;-phosphopantetheinyl transferase [Bacillus]	P39135|SFP_BACSU	4&apos;-phosphopantetheinyl transferase Sfp	sfp	Bacillus subtilis (strain 168)	COG2091	H	Phosphopantetheinyl transferase	K06133	LYS5, acpT	4'-phosphopantetheinyl transferase [EC:2.7.8.-]	ko00770	Pantothenate and CoA biosynthesis	Metabolism of cofactors and vitamins	Metabolism	GO:0006633(fatty acid biosynthetic process);GO:0017000(antibiotic biosynthetic process);GO:0019878(lysine biosynthetic process via aminoadipic acid);GO:1900192(positive regulation of single-species biofilm formation)	GO:0005829(cytosol)	GO:0000287(magnesium ion binding);GO:0008897(holo-[acyl-carrier-protein] synthase activity)
orf00381	215	WP_003246558.1	MULTISPECIES: YitT family protein [Bacillus]	O34927|YCZE_BACSU	Uncharacterized membrane protein YczE	yczE	Bacillus subtilis (strain 168)	COG2364	S	Uncharacterized membrane protein YczE	K07149	K07149	uncharacterized protein	None	None	None	None	None	GO:0005886(plasma membrane);GO:0016021(integral component of membrane)	None
orf00382	38	--	--	--	--	--	--	--	--	--	--	--	--	--	--	--	--	--	--	--
orf00383	247	WP_003246629.1	MULTISPECIES: cystine ABC transporter ATP-binding protein TcyC [Bacillus]	P39456|TCYC_BACSU	L-cystine import ATP-binding protein TcyC	tcyC	Bacillus subtilis (strain 168)	COG1126	E	ABC-type polar amino acid transport system, ATPase component	K10010	tcyC, yecC	L-cystine transport system ATP-binding protein [EC:7.4.2.1]	ko02010	ABC transporters	Membrane transport	Environmental Information Processing	None	GO:0005886(plasma membrane)	GO:0005524(ATP binding);GO:0015424(ABC-type amino acid transporter activity);GO:0042626(ATPase-coupled transmembrane transporter activity)
orf00384	234	WP_003234541.1	MULTISPECIES: cystine ABC transporter permease TcyB [Bacillus]	P42200|TCYB_BACSU	L-cystine transport system permease protein TcyB	tcyB	Bacillus subtilis (strain 168)	COG0765	E	ABC-type amino acid transport system, permease component	K10009	tcyB, yecS	L-cystine transport system permease protein	ko02010	ABC transporters	Membrane transport	Environmental Information Processing	GO:0006865(amino acid transport)	GO:0005886(plasma membrane);GO:0043190(ATP-binding cassette (ABC) transporter complex)	GO:0022857(transmembrane transporter activity)
orf00385	268	WP_003246699.1	MULTISPECIES: cystine ABC transporter substrate-binding lipoprotein TcyA [Bacillus]	P42199|TCYA_BACSU	L-cystine-binding protein TcyA	tcyA	Bacillus subtilis (strain 168)	COG0834	ET	ABC-type amino acid transport/signal transduction system, periplasmic component/domain	K02424	fliY, tcyA	L-cystine transport system substrate-binding protein	ko02010|ko02040	ABC transporters|Flagellar assembly	Membrane transport|Cell motility	Environmental Information Processing|Cellular Processes	GO:0006865(amino acid transport)	GO:0005886(plasma membrane)	None
orf00386	290	WP_003246552.1	MULTISPECIES: transcriptional regulator BsdA [Bacillus]	P94403|BSDA_BACSU	HTH-type transcriptional regulator BsdA	bsdA	Bacillus subtilis (strain 168)	COG0583	K	DNA-binding transcriptional regulator, LysR family	K21755	bsdA	LysR family transcriptional regulator, salicylic acid-responsive activator of bsdBCD	None	None	None	None	GO:0006355(regulation of transcription, DNA-templated)	GO:0005829(cytosol)	GO:0000986(bacterial-type cis-regulatory region sequence-specific DNA binding);GO:0003700(DNA-binding transcription factor activity)
orf00387	204	WP_009966530.1	MULTISPECIES: UbiX family flavin prenyltransferase [Bacillus]	P94404|PADL_BACSU	Probable UbiX-like flavin prenyltransferase	bsdB	Bacillus subtilis (strain 168)	COG0163	H	Flavin prenyltransferase UbiX	K03186	ubiX, bsdB, PAD1	flavin prenyltransferase [EC:2.5.1.129]	ko00130|ko00627|ko00940	Ubiquinone and other terpenoid-quinone biosynthesis|Aminobenzoate degradation|Phenylpropanoid biosynthesis	Metabolism of cofactors and vitamins|Xenobiotics biodegradation and metabolism|Biosynthesis of other secondary metabolites	Metabolism|Metabolism|Metabolism	GO:0009636(response to toxic substance);GO:0019439(aromatic compound catabolic process)	None	GO:0016831(carboxy-lyase activity);GO:0106141(flavin prenyltransferase activity)
orf00388	473	WP_003246683.1	MULTISPECIES: phenolic acid decarboxylase BsdC [Bacillus]	P94405|YCLC_BACSU	Phenolic acid decarboxylase	bsdC	Bacillus subtilis (strain 168)	COG0043	H	3-polyprenyl-4-hydroxybenzoate decarboxylase	K01612	bsdC	vanillate/4-hydroxybenzoate decarboxylase subunit C [EC:4.1.1.- 4.1.1.61]	ko00627	Aminobenzoate degradation	Xenobiotics biodegradation and metabolism	Metabolism	GO:0006744(ubiquinone biosynthetic process);GO:0009636(response to toxic substance);GO:0019439(aromatic compound catabolic process)	GO:0005737(cytoplasm);GO:0005829(cytosol)	GO:0008694(3-octaprenyl-4-hydroxybenzoate carboxy-lyase activity);GO:0016831(carboxy-lyase activity);GO:0018799(4-hydroxybenzoate decarboxylase activity);GO:0046872(metal ion binding)
orf00389	61	ADV95294.1	nonoxidative vanillate/4-hydroxybenzoate decarboxylase subunit [Bacillus subtilis BSn5]	C0H3U9|BSDD_BACSU	Protein BsdD	bsdD	Bacillus subtilis (strain 168)	--	--	--	K21759	bsdD	vanillate/4-hydroxybenzoate decarboxylase subunit D [EC:4.1.1.- 4.1.1.61]	ko00627	Aminobenzoate degradation	Xenobiotics biodegradation and metabolism	Metabolism	GO:0009636(response to toxic substance);GO:0019439(aromatic compound catabolic process)	None	None
orf00390	148	AIY95442.1	hypothetical protein QU35_02120 [Bacillus subtilis subsp. subtilis str. 168]	C0SPB5|YCLD_BACSU	Uncharacterized protein YclD	yclD	Bacillus subtilis (strain 168)	--	--	--	--	--	--	--	--	--	--	--	--	--
orf00391	281	WP_003246662.1	MULTISPECIES: alpha/beta hydrolase [Bacillus]	P94407|YCLE_BACSU	AB hydrolase superfamily protein YclE	yclE	Bacillus subtilis (strain 168)	COG0596	HR	2-succinyl-6-hydroxy-2,4-cyclohexadiene-1-carboxylate synthase MenH and related esterases, alpha/beta hydrolase fold	K01259	pip	proline iminopeptidase [EC:3.4.11.5]	ko00330	Arginine and proline metabolism	Amino acid metabolism	Metabolism	None	None	GO:0016787(hydrolase activity)
orf00392	492	WP_003246610.1	MULTISPECIES: peptide MFS transporter [Bacillus]	P94408|YCLF_BACSU	Uncharacterized transporter YclF	yclF	Bacillus subtilis (strain 168)	COG3104	E	Dipeptide/tripeptide permease	K03305	TC.POT	proton-dependent oligopeptide transporter, POT family	None	None	None	None	GO:0006857(oligopeptide transport)	GO:0005886(plasma membrane);GO:0016021(integral component of membrane)	GO:1904680(peptide transmembrane transporter activity)
orf00393	584	WP_003246729.1	MULTISPECIES: right-handed parallel beta-helix repeat-containing protein [Bacillus]	P94409|YCLG_BACSU	Uncharacterized protein YclG	yclG	Bacillus subtilis (strain 168)	COG5434	G	Polygalacturonase	--	--	--	--	--	--	--	--	--	--
orf00394	73	WP_003246546.1	MULTISPECIES: hypothetical protein [Bacillus]	O31479|YCZF_BACSU	Uncharacterized protein YczF	yczF	Bacillus subtilis (strain 168)	--	--	--	--	--	--	--	--	--	--	None	GO:0016021(integral component of membrane)	None
orf00395	544	WP_003246515.1	MULTISPECIES: spore germination protein GerKA [Bacillus]	P49939|GERKA_BACSU	Spore germination protein KA	gerKA	Bacillus subtilis (strain 168)	COG5901	D	Spore germination receptor GerABC, GerA subunit (L-alanine receptor)	K06295	gerKA	spore germination protein KA	None	None	None	None	GO:0009847(spore germination)	GO:0005886(plasma membrane);GO:0016021(integral component of membrane)	None
orf00396	407	WP_003246578.1	MULTISPECIES: spore germination protein GerKC [Bacillus]	P49941|GERKC_BACSU	Spore germination protein KC	gerKC	Bacillus subtilis (strain 168)	COG5903	D	Spore germination receptor GerABC, GerC subunit	K06297	gerKC	spore germination protein KC	None	None	None	None	GO:0009847(spore germination)	GO:0005886(plasma membrane)	None
orf00397	373	WP_003234509.1	MULTISPECIES: spore germination protein GerKB [Bacillus]	P49940|GERKB_BACSU	Spore germination protein KB	gerKB	Bacillus subtilis (strain 168)	COG5902	D	Spore germination receptor GerABC, GerB subunit (amino acid transporter)	K06296	gerKB	spore germination protein KB	None	None	None	None	GO:0009847(spore germination)	GO:0005886(plasma membrane);GO:0016021(integral component of membrane)	None
orf00398	226	WP_003234507.1	MULTISPECIES: ABC transporter ATP-binding protein [Bacillus]	P94411|YCLH_BACSU	Uncharacterized ABC transporter ATP-binding protein YclH	yclH	Bacillus subtilis (strain 168)	COG1136	M	ABC-type lipoprotein export system, ATPase component	K02003	ABC.CD.A	putative ABC transport system ATP-binding protein	None	None	None	None	GO:0055085(transmembrane transport)	GO:0005886(plasma membrane)	GO:0005524(ATP binding);GO:0022857(transmembrane transporter activity)
orf00399	486	WP_003234506.1	MULTISPECIES: ABC transporter permease [Bacillus]	P94412|YCLI_BACSU	Uncharacterized ABC transporter permease YclI	yclI	Bacillus subtilis (strain 168)	COG0577	V	ABC-type antimicrobial peptide transport system, permease component	K02004	ABC.CD.P	putative ABC transport system permease protein	None	None	None	None	None	GO:0005886(plasma membrane);GO:0016021(integral component of membrane)	GO:0022857(transmembrane transporter activity)
orf00400	227	WP_003246532.1	MULTISPECIES: two-component system response regulator YclJ [Bacillus]	P94413|YCLJ_BACSU	Uncharacterized transcriptional regulatory protein YclJ	yclJ	Bacillus subtilis (strain 168)	COG0745	TK	DNA-binding response regulator, OmpR family, contains REC and winged-helix (wHTH) domain	K02483	K02483	two-component system, OmpR family, response regulator	None	None	None	None	None	GO:0005829(cytosol);GO:0032993(protein-DNA complex)	GO:0000156(phosphorelay response regulator activity);GO:0000976(transcription cis-regulatory region binding);GO:0001216(DNA-binding transcription activator activity)
orf00401	472	WP_009969263.1	MULTISPECIES: two-component system sensor histidine kinase YclK [Bacillus]	P94414|YCLK_BACSU	Sensor histidine kinase YclK	yclK	Bacillus subtilis (strain 168)	COG0642	T	Signal transduction histidine kinase	--	--	--	--	--	--	--	GO:0007234(osmosensory signaling via phosphorelay pathway)	GO:0005886(plasma membrane);GO:0016021(integral component of membrane)	GO:0000155(phosphorelay sensor kinase activity);GO:0000156(phosphorelay response regulator activity);GO:0005524(ATP binding);GO:0030295(protein kinase activator activity)
orf00402	382	WP_003246686.1	MULTISPECIES: response regulator aspartate phosphatase RapC [Bacillus]	P94415|RAPC_BACSU	Response regulator aspartate phosphatase C	rapC	Bacillus subtilis (strain 168)	COG0457	R	Tetratricopeptide (TPR) repeat	K06361	rapC	response regulator aspartate phosphatase C [EC:3.1.-.-]	ko02024	Quorum sensing	Cellular community - prokaryotes	Cellular Processes	None	None	GO:0004721(phosphoprotein phosphatase activity)
orf00403	40	WP_003224994.1	MULTISPECIES: phosphatase RapC inhibitor PhrC [Bacillus]	P94416|PHRC_BACSU	Phosphatase RapC inhibitor	phrC	Bacillus subtilis (strain 168)	--	--	--	K06353	phrC	phosphatase RapC regulator	ko02024	Quorum sensing	Cellular community - prokaryotes	Cellular Processes	--	--	--
orf00404	43	RPJ99894.1	hypothetical protein BSBH6_03913 [Bacillus subtilis]	C0H3V0|YCZM_BACSU	Uncharacterized membrane protein YczM	yczM	Bacillus subtilis (strain 168)	--	--	--	--	--	--	--	--	--	--	None	GO:0016021(integral component of membrane)	None
orf00405	37	WP_003234495.1	MULTISPECIES: YjcZ family sporulation protein [Bacillus]	C0H3V1|YCZN_BACSU	Uncharacterized membrane protein YczN	yczN	Bacillus subtilis (strain 168)	--	--	--	--	--	--	--	--	--	--	None	GO:0016021(integral component of membrane)	None
orf00406	454	WP_003234493.1	MULTISPECIES: aspartate kinase [Bacillus]	P94417|AK3_BACSU	Aspartokinase 3	yclM	Bacillus subtilis (strain 168)	COG0527	E	Aspartate kinase	K00928	lysC	aspartate kinase [EC:2.7.2.4]	ko00260|ko00261|ko00270|ko00300	Glycine, serine and threonine metabolism|Monobactam biosynthesis|Cysteine and methionine metabolism|Lysine biosynthesis	Amino acid metabolism|Biosynthesis of other secondary metabolites|Amino acid metabolism|Amino acid metabolism	Metabolism|Metabolism|Metabolism|Metabolism	GO:0009088(threonine biosynthetic process);GO:0009089(lysine biosynthetic process via diaminopimelate);GO:0009090(homoserine biosynthetic process);GO:0019877(diaminopimelate biosynthetic process)	GO:0005829(cytosol)	GO:0004072(aspartate kinase activity);GO:0005524(ATP binding)
orf00407	42	AKE22199.1	hypothetical protein BsLM_0400 [Bacillus sp. LM 4-2]	--	--	--	--	--	--	--	--	--	--	--	--	--	--	--	--	--
orf00408	316	WP_003234491.1	MULTISPECIES: petrobactin ABC transporter permease YclN [Bacillus]	P94418|YCLN_BACSU	Petrobactin import system permease protein YclN	yclN	Bacillus subtilis (strain 168)	COG4606	P	ABC-type enterochelin transport system, permease component	K02015	ABC.FEV.P	iron complex transport system permease protein	None	None	None	None	GO:0033214(siderophore-dependent iron import into cell)	GO:0005887(integral component of plasma membrane)	GO:0022857(transmembrane transporter activity)
orf00409	315	WP_003246705.1	MULTISPECIES: petrobactin ABC transporter permease YclO [Bacillus]	P94419|YCLO_BACSU	Petrobactin import system permease protein YclO	yclO	Bacillus subtilis (strain 168)	COG4605	P	ABC-type enterochelin transport system, permease component	K02015	ABC.FEV.P	iron complex transport system permease protein	None	None	None	None	GO:0033214(siderophore-dependent iron import into cell)	GO:0005887(integral component of plasma membrane)	GO:0022857(transmembrane transporter activity)
orf00410	252	WP_003234487.1	MULTISPECIES: petrobactin ABC transporter ATP-binding protein YclP [Bacillus]	P94420|YCLP_BACSU	Petrobactin import ATP-binding protein YclP	yclP	Bacillus subtilis (strain 168)	COG4604	P	ABC-type enterochelin transport system, ATPase component	K02013	ABC.FEV.A	iron complex transport system ATP-binding protein [EC:7.2.2.-]	None	None	None	None	GO:0006811(ion transport);GO:0055072(iron ion homeostasis)	GO:0005886(plasma membrane)	GO:0005524(ATP binding);GO:0042626(ATPase-coupled transmembrane transporter activity)
orf00411	317	WP_003246619.1	MULTISPECIES: petrobactin ABC transporter substrate-binding protein YclQ [Bacillus]	P94421|YCLQ_BACSU	Petrobactin-binding protein YclQ	yclQ	Bacillus subtilis (strain 168)	COG4607	P	ABC-type enterochelin transport system, periplasmic component	K02016	ABC.FEV.S	iron complex transport system substrate-binding protein	None	None	None	None	GO:0006826(iron ion transport);GO:0055072(iron ion homeostasis)	GO:0005886(plasma membrane);GO:0030288(outer membrane-bounded periplasmic space)	None
orf00412	472	WP_003246604.1	MULTISPECIES: multidrug efflux MFS transporter [Bacillus]	P94422|YCNB_BACSU	Uncharacterized MFS-type transporter YcnB	ycnB	Bacillus subtilis (strain 168)	COG2814	G	Predicted arabinose efflux permease AraJ, MFS family	--	--	--	--	--	--	--	None	GO:0005886(plasma membrane);GO:0016020(membrane);GO:0016021(integral component of membrane)	GO:0022857(transmembrane transporter activity)
orf00413	301	AHA76353.1	putative HTH-type transcriptional regulator ycnC [Bacillus subtilis PY79]	P94423|YCNC_BACSU	Uncharacterized HTH-type transcriptional regulator YcnC	ycnC	Bacillus subtilis (strain 168)	COG1309	K	DNA-binding protein, AcrR family, includes nucleoid occlusion protein SlmA	--	--	--	--	--	--	--	GO:0006355(regulation of transcription, DNA-templated)	None	GO:0000976(transcription cis-regulatory region binding);GO:0003700(DNA-binding transcription factor activity)
orf00414	249	WP_003234479.1	MULTISPECIES: oxygen-insensitive NADPH nitroreductase [Bacillus]	P94424|NFRA2_BACSU	FMN reductase [NAD(P)H]	nfrA2	Bacillus subtilis (strain 168)	COG0778	C	Nitroreductase	K19286	nfrA2	FMN reductase [NAD(P)H] [EC:1.5.1.39]	ko00740	Riboflavin metabolism	Metabolism of cofactors and vitamins	Metabolism	GO:0009636(response to toxic substance);GO:0019439(aromatic compound catabolic process)	None	GO:0008752(FMN reductase activity);GO:0052873(FMN reductase (NADPH) activity);GO:0052874(FMN reductase (NADH) activity)
orf00415	95	WP_003234477.1	MULTISPECIES: antibiotic biosynthesis monooxygenase [Bacilli]	P94425|YCNE_BACSU	Putative monooxygenase YcnE	ycnE	Bacillus subtilis (strain 168)	COG1359	C	Quinol monooxygenase YgiN	--	--	--	--	--	--	--	GO:0009636(response to toxic substance);GO:0019439(aromatic compound catabolic process)	None	GO:0003824(catalytic activity);GO:0004497(monooxygenase activity)
orf00416	104	WP_003234476.1	MULTISPECIES: helix-turn-helix transcriptional regulator [Bacillus]	O31480|YCZG_BACSU	Uncharacterized HTH-type transcriptional regulator YczG	yczG	Bacillus subtilis (strain 168)	COG0640	K	DNA-binding transcriptional regulator, ArsR family	--	--	--	--	--	--	--	GO:0006355(regulation of transcription, DNA-templated)	None	GO:0000976(transcription cis-regulatory region binding);GO:0003700(DNA-binding transcription factor activity)
orf00417	479	WP_003246571.1	MULTISPECIES: transcriptional regulator GabR [Bacillus]	P94426|GABR_BACSU	HTH-type transcriptional regulatory protein GabR	gabR	Bacillus subtilis (strain 168)	COG1167	KE	DNA-binding transcriptional regulator, MocR family, contains an aminotransferase domain	K00375	K00375	GntR family transcriptional regulator / MocR family aminotransferase	None	None	None	None	GO:0009058(biosynthetic process)	None	GO:0003677(DNA binding);GO:0003700(DNA-binding transcription factor activity);GO:0008483(transaminase activity);GO:0030170(pyridoxal phosphate binding)
orf00418	436	WP_003234459.1	MULTISPECIES: 4-aminobutyrate--2-oxoglutarate transaminase [Bacillus]	P94427|GABT_BACSU	Probable 4-aminobutyrate aminotransferase	gabT	Bacillus subtilis (strain 168)	COG0160	E	Acetylornithine aminotransferase/4-aminobutyrate aminotransferase	K07250	gabT	4-aminobutyrate aminotransferase / (S)-3-amino-2-methylpropionate transaminase / 5-aminovalerate transaminase [EC:2.6.1.19 2.6.1.22 2.6.1.48]	ko00250|ko00280|ko00310|ko00410|ko00640|ko00650	Alanine, aspartate and glutamate metabolism|Valine, leucine and isoleucine degradation|Lysine degradation|beta-Alanine metabolism|Propanoate metabolism|Butanoate metabolism	Amino acid metabolism|Amino acid metabolism|Amino acid metabolism|Metabolism of other amino acids|Carbohydrate metabolism|Carbohydrate metabolism	Metabolism|Metabolism|Metabolism|Metabolism|Metabolism|Metabolism	GO:0009450(gamma-aminobutyric acid catabolic process)	GO:0005829(cytosol)	GO:0003867(4-aminobutyrate transaminase activity);GO:0030170(pyridoxal phosphate binding);GO:0034386(4-aminobutyrate:2-oxoglutarate transaminase activity);GO:0047298((S)-3-amino-2-methylpropionate transaminase activity)
orf00419	480	AFQ56328.1	Succinate-semialdehyde dehydrogenase [Bacillus subtilis QB928]	P94428|GABD_BACSU	Succinate-semialdehyde dehydrogenase [NADP(+)]	gabD	Bacillus subtilis (strain 168)	COG1012	I	Acyl-CoA reductase or other NAD-dependent aldehyde dehydrogenase	K00135	gabD	succinate-semialdehyde dehydrogenase / glutarate-semialdehyde dehydrogenase [EC:1.2.1.16 1.2.1.79 1.2.1.20]	ko00250|ko00310|ko00350|ko00650|ko00760	Alanine, aspartate and glutamate metabolism|Lysine degradation|Tyrosine metabolism|Butanoate metabolism|Nicotinate and nicotinamide metabolism	Amino acid metabolism|Amino acid metabolism|Amino acid metabolism|Carbohydrate metabolism|Metabolism of cofactors and vitamins	Metabolism|Metabolism|Metabolism|Metabolism|Metabolism	GO:0006081(cellular aldehyde metabolic process);GO:0009450(gamma-aminobutyric acid catabolic process)	None	GO:0004777(succinate-semialdehyde dehydrogenase (NAD+) activity);GO:0036243(succinate-semialdehyde dehydrogenase (NADP+) activity)
orf00420	287	WP_003234455.1	MULTISPECIES: glucose uptake protein GlcU [Bacillus]	P40420|GLCU_BACSU	Glucose uptake protein GlcU	glcU	Bacillus subtilis (strain 168)	COG4975	G	Glucose uptake protein GlcU	K05340	glcU	glucose uptake protein	None	None	None	None	GO:0030435(sporulation resulting in formation of a cellular spore)	GO:0005886(plasma membrane);GO:0016021(integral component of membrane)	GO:0015144(carbohydrate transmembrane transporter activity)
orf00421	261	WP_003246720.1	MULTISPECIES: SDR family oxidoreductase [Bacillus]	P12310|DHG_BACSU	Glucose 1-dehydrogenase	gdh	Bacillus subtilis (strain 168)	COG1028	I	NAD(P)-dependent dehydrogenase, short-chain alcohol dehydrogenase family	K00034	gdh	glucose 1-dehydrogenase [EC:1.1.1.47]	ko00030	Pentose phosphate pathway	Carbohydrate metabolism	Metabolism	GO:0030435(sporulation resulting in formation of a cellular spore)	None	GO:0016616(oxidoreductase activity, acting on the CH-OH group of donors, NAD or NADP as acceptor);GO:0047934(glucose 1-dehydrogenase (NAD+) activity);GO:0047935(glucose 1-dehydrogenase (NADP+) activity)
orf00422	204	AFQ56331.1	YcnI [Bacillus subtilis QB928]	P94431|YCNI_BACSU	Uncharacterized protein YcnI	ycnI	Bacillus subtilis (strain 168)	COG4549	S	Uncharacterized conserved protein YcnI, contains cohesin/reeler-like domain	--	--	--	--	--	--	--	None	GO:0005886(plasma membrane);GO:0016021(integral component of membrane)	None
orf00423	541	WP_003246637.1	MULTISPECIES: copper transporter YcnJ [Bacillus]	C0SP95|YCNJ_BACSU	Copper transport protein YcnJ	ycnJ	Bacillus subtilis (strain 168)	COG1276|COG2372	P|P	Putative copper export protein|Copper-binding protein CopC (methionine-rich)	K14166	ycnJ	copper transport protein	None	None	None	None	GO:0006825(copper ion transport);GO:0046688(response to copper ion)	GO:0005886(plasma membrane);GO:0016021(integral component of membrane);GO:0042597(periplasmic space)	GO:0005507(copper ion binding)
orf00424	190	WP_003246724.1	MULTISPECIES: copper uptake transcriptional regulator YcnK [Bacillus]	P94433|YCNK_BACSU	HTH-type transcriptional repressor YcnK	ycnK	Bacillus subtilis (strain 168)	COG1349	KG	DNA-binding transcriptional regulator of sugar metabolism, DeoR/GlpR family	K21601	ycnK	DeoR family transcriptional regulator, copper-sensing transcriptional repressor	None	None	None	None	None	GO:0005737(cytoplasm)	GO:0003677(DNA binding);GO:0003700(DNA-binding transcription factor activity);GO:0046872(metal ion binding)
orf00425	117	WP_003246726.1	MULTISPECIES: hypothetical protein [Bacillus]	P94434|YCNL_BACSU	Uncharacterized protein YcnL	ycnL	Bacillus subtilis (strain 168)	--	--	--	--	--	--	--	--	--	--	None	GO:0005886(plasma membrane);GO:0016021(integral component of membrane)	None
orf00426	478	WP_010886406.1	MULTISPECIES: PTS mannitol transporter subunit IICB [Bacillus]	P42956|PTMCB_BACSU	PTS system mannitol-specific EIICB component	mtlA	Bacillus subtilis (strain 168)	COG2213	G	Phosphotransferase system, mannitol-specific IIBC component	K02800	mtlA, cmtA	mannitol PTS system EIICBA or EIICB component [EC:2.7.1.197]	ko00051|ko02060	Fructose and mannose metabolism|Phosphotransferase system (PTS)	Carbohydrate metabolism|Membrane transport	Metabolism|Environmental Information Processing	GO:0009401(phosphoenolpyruvate-dependent sugar phosphotransferase system)	GO:0005886(plasma membrane);GO:0016021(integral component of membrane)	GO:0016301(kinase activity);GO:0022872(protein-N(PI)-phosphohistidine-mannitol phosphotransferase system transmembrane transporter activity)
orf00427	143	WP_003246714.1	MULTISPECIES: PTS sugar transporter subunit IIA [Bacillus]	C0H3V2|PTMA_BACSU	Mannitol-specific phosphotransferase enzyme IIA component	mtlF	Bacillus subtilis (strain 168)	COG4668	G	Mannitol/fructose-specific phosphotransferase system, IIA domain	K02798	cmtB	mannitol PTS system EIIA component [EC:2.7.1.197]	ko00051|ko02060	Fructose and mannose metabolism|Phosphotransferase system (PTS)	Carbohydrate metabolism|Membrane transport	Metabolism|Environmental Information Processing	GO:0009401(phosphoenolpyruvate-dependent sugar phosphotransferase system)	GO:0005737(cytoplasm);GO:0005886(plasma membrane)	GO:0016301(kinase activity);GO:0090563(protein-phosphocysteine-sugar phosphotransferase activity)
orf00428	373	WP_003246548.1	MULTISPECIES: mannitol-1-phosphate 5-dehydrogenase [Bacillus]	P42957|MTLD_BACSU	Mannitol-1-phosphate 5-dehydrogenase	mtlD	Bacillus subtilis (strain 168)	COG0246	G	Mannitol-1-phosphate/altronate dehydrogenases	K00009	mtlD	mannitol-1-phosphate 5-dehydrogenase [EC:1.1.1.17]	ko00051	Fructose and mannose metabolism	Carbohydrate metabolism	Metabolism	GO:0019592(mannitol catabolic process)	GO:0005829(cytosol)	GO:0008926(mannitol-1-phosphate 5-dehydrogenase activity)
orf00429	352	AHA76367.1	putative tartrate dehydrogenase/decarboxylase [Bacillus subtilis PY79]	P42958|TTUC_BACSU	Probable tartrate dehydrogenase/decarboxylase	ycsA	Bacillus subtilis (strain 168)	COG0473	CE	Isocitrate/isopropylmalate dehydrogenase	K07246	ttuC, dmlA	tartrate dehydrogenase/decarboxylase / D-malate dehydrogenase [EC:1.1.1.93 4.1.1.73 1.1.1.83]	ko00630|ko00650	Glyoxylate and dicarboxylate metabolism|Butanoate metabolism	Carbohydrate metabolism|Carbohydrate metabolism	Metabolism|Metabolism	None	None	GO:0000287(magnesium ion binding);GO:0009027(tartrate dehydrogenase activity);GO:0046553(D-malate dehydrogenase (decarboxylating) activity);GO:0050319(tartrate decarboxylase activity);GO:0051287(NAD binding)
orf00430	187	WP_003234434.1	MULTISPECIES: signal peptidase I [Bacillus]	P42959|LEPU_BACSU	Signal peptidase I U	sipU	Bacillus subtilis (strain 168)	COG0681	U	Signal peptidase I	K03100	lepB	signal peptidase I [EC:3.4.21.89]	ko03060	Protein export	Folding, sorting and degradation	Genetic Information Processing	GO:0006465(signal peptide processing)	GO:0005887(integral component of plasma membrane)	GO:0004252(serine-type endopeptidase activity)
orf00431	202	WP_003246621.1	MULTISPECIES: dienelactone hydrolase family protein [Bacillus]	O31482|YCZH_BACSU	Uncharacterized protein YczH	yczH	Bacillus subtilis (strain 168)	COG0412	Q	Dienelactone hydrolase	--	--	--	--	--	--	--	None	None	GO:0016787(hydrolase activity)
orf00432	130	WP_003246580.1	MULTISPECIES: beta-hydroxyacyl-ACP dehydratase [Bacillus]	P42961|YCSD_BACSU	Uncharacterized protein YcsD	ycsD	Bacillus subtilis (strain 168)	COG0764	I	3-hydroxymyristoyl/3-hydroxydecanoyl-(acyl carrier protein) dehydratase	K02372	fabZ	3-hydroxyacyl-[acyl-carrier-protein] dehydratase [EC:4.2.1.59]	ko00061|ko00780	Fatty acid biosynthesis|Biotin metabolism	Lipid metabolism|Metabolism of cofactors and vitamins	Metabolism|Metabolism	GO:0006633(fatty acid biosynthetic process);GO:0009245(lipid A biosynthetic process)	GO:0005737(cytoplasm)	GO:0004317(3-hydroxypalmitoyl-[acyl-carrier-protein] dehydratase activity);GO:0008659((3R)-hydroxymyristoyl-[acyl-carrier-protein] dehydratase activity);GO:0008693(3-hydroxydecanoyl-[acyl-carrier-protein] dehydratase activity);GO:0047451(3-hydroxyoctanoyl-[acyl-carrier-protein] dehydratase activity)
orf00433	54	WP_003234425.1	MULTISPECIES: hypothetical protein [Bacillus]	C0H3V3|YCZO_BACSU	Uncharacterized protein YczO	yczO	Bacillus subtilis (strain 168)	--	--	--	--	--	--	--	--	--	--	--	--	--
orf00434	249	WP_003234424.1	MULTISPECIES: phosphoglycolate phosphatase [Bacillus]	P42962|YCSE_BACSU	5-amino-6-(5-phospho-D-ribitylamino)uracil phosphatase YcsE	ycsE	Bacillus subtilis (strain 168)	COG0561	HR	Hydroxymethylpyrimidine pyrophosphatase and other HAD family phosphatases	K21064	ycsE, yitU, ywtE	5-amino-6-(5-phospho-D-ribitylamino)uracil phosphatase [EC:3.1.3.104]	ko00740	Riboflavin metabolism	Metabolism of cofactors and vitamins	Metabolism	GO:0009231(riboflavin biosynthetic process)	GO:0005829(cytosol)	GO:0000287(magnesium ion binding);GO:0016791(phosphatase activity);GO:0043726(5-amino-6-(5-phosphoribitylamino)uracil phosphatase activity)
orf00435	257	WP_003234423.1	MULTISPECIES: 5-oxoprolinase subunit PpxA [Bacillus]	P42963|PXPA_BACSU	5-oxoprolinase subunit A	pxpA	Bacillus subtilis (strain 168)	COG1540	E	5-oxoprolinase subunit A	K07160	pxpA	5-oxoprolinase (ATP-hydrolysing) subunit A [EC:3.5.2.9]	ko00480	Glutathione metabolism	Metabolism of other amino acids	Metabolism	GO:0005975(carbohydrate metabolic process);GO:0006807(nitrogen compound metabolic process)	None	GO:0005524(ATP binding);GO:0017168(5-oxoprolinase (ATP-hydrolyzing) activity)
orf00436	404	WP_003234422.1	MULTISPECIES: divalent metal cation transporter [Bacillus]	P42964|YCSG_BACSU	Uncharacterized membrane protein YcsG	ycsG	Bacillus subtilis (strain 168)	COG1914	P	Mn2+ or Fe2+ transporter, NRAMP family	--	--	--	--	--	--	--	None	GO:0005886(plasma membrane);GO:0016021(integral component of membrane)	GO:0005384(manganese ion transmembrane transporter activity);GO:0015086(cadmium ion transmembrane transporter activity)
orf00437	263	AFQ56346.1	YcsI [Bacillus subtilis QB928]	P42966|YCSI_BACSU	Putative hydro-lyase YcsI	ycsI	Bacillus subtilis (strain 168)	COG4336	S	Uncharacterized conserved protein YcsI, UPF0317/DUF1446 family	--	--	--	--	--	--	--	None	None	GO:0016829(lyase activity)
orf00438	240	WP_003234420.1	MULTISPECIES: 5-oxoprolinase subunit B [Bacillus]	P60495|PXPB_BACSU	5-oxoprolinase subunit B	pxpB	Bacillus subtilis (strain 168)	COG2049	E	5-oxoprolinase subunit B/Allophanate hydrolase subunit 1	K06351	kipI	inhibitor of KinA	None	None	None	None	GO:0030435(sporulation resulting in formation of a cellular spore)	None	GO:0004860(protein kinase inhibitor activity);GO:0005524(ATP binding);GO:0017168(5-oxoprolinase (ATP-hydrolyzing) activity)
orf00439	337	ADV95342.1	putative hydrolase subunit antagonist of KipI [Bacillus subtilis BSn5]	Q7WY77|PXPC_BACSU	5-oxoprolinase subunit C	pxpC	Bacillus subtilis (strain 168)	COG1984	E	5-oxoprolinase subunit C/Allophanate hydrolase subunit 2	K06350	kipA	antagonist of KipI	None	None	None	None	GO:0030435(sporulation resulting in formation of a cellular spore)	None	GO:0005524(ATP binding);GO:0017168(5-oxoprolinase (ATP-hydrolyzing) activity)
orf00440	250	WP_003246517.1	MULTISPECIES: IclR family transcriptional regulator [Bacillus]	P42968|KIPR_BACSU	HTH-type transcriptional regulator KipR	kipR	Bacillus subtilis (strain 168)	COG1414	K	DNA-binding transcriptional regulator, IclR family	--	--	--	--	--	--	--	GO:0045892(negative regulation of transcription, DNA-templated)	None	GO:0003677(DNA binding);GO:0003700(DNA-binding transcription factor activity)
orf00441	213	WP_003234415.1	MULTISPECIES: spore germination lipase LipC [Bacillus]	P42969|LIPC_BACSU	Spore germination lipase LipC	lipC	Bacillus subtilis (strain 168)	COG2755	DI	Lysophospholipase L1 or related esterase. Includes spore coat protein LipC/YcsK	--	--	--	--	--	--	--	GO:0016042(lipid catabolic process);GO:0030435(sporulation resulting in formation of a cellular spore)	None	GO:0004622(lysophospholipase activity)
orf00442	81	AFQ56351.1	YczI [Bacillus subtilis QB928]	P42970|YCZI_BACSU	Uncharacterized protein YczI	yczI	Bacillus subtilis (strain 168)	--	--	--	--	--	--	--	--	--	--	None	GO:0005886(plasma membrane);GO:0016021(integral component of membrane)	None
orf00443	95	WP_003234413.1	MULTISPECIES: antibiotic biosynthesis monooxygenase [Bacillus]	O31484|YCZJ_BACSU	Uncharacterized protein YczJ	yczJ	Bacillus subtilis (strain 168)	COG2329	H	Heme-degrading monooxygenase HmoA and related ABM domain proteins	--	--	--	--	--	--	--	--	--	--
orf00444	42	AEP89494.1	hypothetical protein I33_0475 [Bacillus subtilis subsp. subtilis str. RO-NN-1]	--	--	--	--	--	--	--	--	--	--	--	--	--	--	--	--	--
orf00445	668	WP_003246590.1	MULTISPECIES: penicillin-binding protein 3 [Bacillus]	P42971|PBPC_BACSU	Penicillin-binding protein 3	pbpC	Bacillus subtilis (strain 168)	COG0768	DM	Cell division protein FtsI, peptidoglycan transpeptidase (Penicillin-binding protein 2)	K21467	pbpC	penicillin-binding protein 3	None	None	None	None	GO:0008360(regulation of cell shape);GO:0009252(peptidoglycan biosynthetic process);GO:0046677(response to antibiotic);GO:0071555(cell wall organization)	GO:0005887(integral component of plasma membrane)	GO:0008658(penicillin binding);GO:0009002(serine-type D-Ala-D-Ala carboxypeptidase activity);GO:0071972(peptidoglycan L,D-transpeptidase activity)
orf00446	300	WP_003246655.1	MULTISPECIES: aldo/keto reductase family oxidoreductase [Bacillus]	P42972|YCSN_BACSU	Uncharacterized oxidoreductase YcsN	ycsN	Bacillus subtilis (strain 168)	COG4989	R	Predicted oxidoreductase YdhF	--	--	--	--	--	--	--	None	GO:0005829(cytosol)	GO:0047834(D-threo-aldose 1-dehydrogenase activity)
orf00447	694	WP_003246695.1	MULTISPECIES: mannitol operon transcriptional activator MtlR [Bacillus]	P96574|MTLR_BACSU	Transcriptional regulator MtlR	mtlR	Bacillus subtilis (strain 168)	COG3711	K	Transcriptional antiterminator	K03483	mtlR	mannitol operon transcriptional antiterminator	None	None	None	None	GO:0006355(regulation of transcription, DNA-templated);GO:0009401(phosphoenolpyruvate-dependent sugar phosphotransferase system)	None	GO:0003677(DNA binding);GO:0008982(protein-N(PI)-phosphohistidine-sugar phosphotransferase activity);GO:0016301(kinase activity)
orf00448	47	EHA28949.1	hypothetical protein BSSC8_39030 [Bacillus subtilis subsp. subtilis str. SC-8]	--	--	--	--	--	--	--	--	--	--	--	--	--	--	--	--	--
orf00449	503	AFQ56356.1	Putative acyl-CoA ligase [Bacillus subtilis QB928]	P96575|YDAB_BACSU	Putative acyl--CoA ligase YdaB	ydaB	Bacillus subtilis (strain 168)	COG0318	I	O-succinylbenzoic acid-CoA ligase MenE or related acyl-CoA synthetase (AMP-forming)	--	--	--	--	--	--	--	None	None	GO:0005524(ATP binding);GO:0016874(ligase activity)
orf00450	198	WP_003234403.1	MULTISPECIES: class I SAM-dependent methyltransferase [Bacillus]	P96576|YDAC_BACSU	Uncharacterized methyltransferase YdaC	ydaC	Bacillus subtilis (strain 168)	COG2226	H	Ubiquinone/menaquinone biosynthesis C-methylase UbiE/MenG	--	--	--	--	--	--	--	GO:0032259(methylation)	None	GO:0008168(methyltransferase activity)
orf00451	286	WP_003246648.1	MULTISPECIES: SDR family oxidoreductase [Bacillus]	P80873|GS39_BACSU	General stress protein 39	ydaD	Bacillus subtilis (strain 168)	COG1028	I	NAD(P)-dependent dehydrogenase, short-chain alcohol dehydrogenase family	--	--	--	--	--	--	--	None	None	GO:0016491(oxidoreductase activity)
orf00452	167	WP_003234400.1	MULTISPECIES: D-lyxose ketol-isomerase [Bacillus]	P96578|DLYKI_BACSU	Probable D-lyxose ketol-isomerase	ydaE	Bacillus subtilis (strain 168)	COG3822	G	D-lyxose ketol-isomerase	K09988	lyxA	D-lyxose ketol-isomerase [EC:5.3.1.15]	ko00040	Pentose and glucuronate interconversions	Carbohydrate metabolism	Metabolism	GO:0005975(carbohydrate metabolic process)	None	GO:0046872(metal ion binding);GO:0047828(D-lyxose ketol-isomerase activity)
orf00453	183	WP_003246691.1	MULTISPECIES: GNAT family N-acetyltransferase [Bacillus]	P96579|YDAF_BACSU	Putative ribosomal N-acetyltransferase YdaF	ydaF	Bacillus subtilis (strain 168)	COG1670	JO	Protein N-acetyltransferase, RimJ/RimL family	K03817	rimL	ribosomal-protein-serine acetyltransferase [EC:2.3.1.-]	None	None	None	None	GO:0017198(N-terminal peptidyl-serine acetylation)	GO:0005737(cytoplasm)	GO:0008999(ribosomal-protein-alanine N-acetyltransferase activity);GO:1990189(peptide-serine-N-acetyltransferase activity)
orf00454	140	WP_003234396.1	MULTISPECIES: pyridoxamine 5&apos;-phosphate oxidase family protein [Bacillus]	P80238|GS26_BACSU	General stress protein 26	ydaG	Bacillus subtilis (strain 168)	COG3871	S	General stress protein 26 (function unknown)	--	--	--	--	--	--	--	--	--	--
orf00455	269	WP_003234394.1	MULTISPECIES: lipid II flippase Amj [Bacillus]	P96581|AMJ_BACSU	Lipid II flippase Amj	amj	Bacillus subtilis (strain 168)	--	--	--	--	--	--	--	--	--	--	GO:0008360(regulation of cell shape);GO:0009252(peptidoglycan biosynthetic process);GO:0071555(cell wall organization)	GO:0005887(integral component of plasma membrane)	GO:0015648(lipid-linked peptidoglycan transporter activity)
orf00456	96	WP_003246602.1	MULTISPECIES: DUF3817 domain-containing protein [Bacillus]	O31485|YDZA_BACSU	Uncharacterized membrane protein YdzA	ydzA	Bacillus subtilis (strain 168)	COG2814	G	Predicted arabinose efflux permease AraJ, MFS family	--	--	--	--	--	--	--	None	GO:0005886(plasma membrane);GO:0016021(integral component of membrane)	None
orf00457	144	WP_003246585.1	MULTISPECIES: transcriptional regulator LrpC [Bacillus]	P96582|LRPC_BACSU	HTH-type transcriptional regulator LrpC	lrpC	Bacillus subtilis (strain 168)	COG1522	K	DNA-binding transcriptional regulator, Lrp family	K03719	lrp	Lrp/AsnC family transcriptional regulator, leucine-responsive regulatory protein	None	None	None	None	None	None	GO:0043565(sequence-specific DNA binding)
orf00458	727	WP_003246684.1	MULTISPECIES: DNA topoisomerase III [Bacillus]	P96583|TOP3_BACSU	DNA topoisomerase 3	topB	Bacillus subtilis (strain 168)	COG0550|COG0551	L|L	DNA topoisomerase IA|DNA topoisomerase I, ssDNA-binding Zn-finger and Zn-ribbon domains	K03169	topB	DNA topoisomerase III [EC:5.6.2.1]	None	None	None	None	GO:0006265(DNA topological change)	None	GO:0000287(magnesium ion binding);GO:0003677(DNA binding);GO:0003917(DNA topoisomerase type I (single strand cut, ATP-independent) activity)
orf00459	362	WP_198421613.1	MULTISPECIES: lipoprotein YdaJ [Bacillus]	O31486|YDAJ_BACSU	Putative lipoprotein YdaJ	ydaJ	Bacillus subtilis (strain 168)	COG3405	G	Endo-1,4-beta-D-glucanase Y	--	--	--	--	--	--	--	GO:0005975(carbohydrate metabolic process)	GO:0005886(plasma membrane)	None
orf00460	283	WP_003246541.1	MULTISPECIES: cyclic-di-GMP receptor EpsK [Bacillus]	P96585|YDAK_BACSU	Uncharacterized membrane protein YdaK	ydaK	Bacillus subtilis (strain 168)	COG2199	T	GGDEF domain, diguanylate cyclase (c-di-GMP synthetase) or its enzymatically inactive variants	--	--	--	--	--	--	--	None	GO:0005886(plasma membrane);GO:0016021(integral component of membrane)	None
orf00461	576	AFQ56368.1	YdaL [Bacillus subtilis QB928]	O31487|YDAL_BACSU	Uncharacterized protein YdaL	ydaL	Bacillus subtilis (strain 168)	COG5298	R	Predicted metal-dependent carbohydrate esterase YdaL, contains NodB-like catalytic (CE4) domain	--	--	--	--	--	--	--	None	GO:0005886(plasma membrane);GO:0016021(integral component of membrane)	None
orf00462	420	WP_003246697.1	MULTISPECIES: glycosyltransferase family 2 protein [Bacillus]	P96587|YDAM_BACSU	Uncharacterized glycosyltransferase YdaM	ydaM	Bacillus subtilis (strain 168)	COG1215	N	Glycosyltransferase, catalytic subunit of cellulose synthase and poly-beta-1,6-N-acetylglucosamine synthase	--	--	--	--	--	--	--	None	GO:0016021(integral component of membrane)	GO:0016757(glycosyltransferase activity)
orf00463	703	AFQ56370.1	Putative regulator [Bacillus subtilis QB928]	O31488|YDAN_BACSU	Uncharacterized protein YdaN	ydaN	Bacillus subtilis (strain 168)	--	--	--	--	--	--	--	--	--	--	GO:0006011(UDP-glucose metabolic process)	GO:0005886(plasma membrane);GO:0016021(integral component of membrane)	None
orf00464	607	WP_003246693.1	MULTISPECIES: potassium transporter KimA [Bacillus]	P96589|KIMA_BACSU	Potassium transporter KimA	kimA	Bacillus subtilis (strain 168)	COG0531	E	Serine transporter YbeC, amino acid:H+ symporter family	--	--	--	--	--	--	--	GO:0006813(potassium ion transport)	GO:0005886(plasma membrane);GO:0016021(integral component of membrane)	GO:0022857(transmembrane transporter activity)
orf00465	149	WP_009968809.1	8-oxo-dGTP diphosphatase MutT [Bacillus sp. WR12]	P96590|MUTT_BACSU	Putative 8-oxo-dGTP diphosphatase	mutT	Bacillus subtilis (strain 168)	COG1051	F	ADP-ribose pyrophosphatase YjhB, NUDIX family	K03574	mutT, NUDT15, MTH2	8-oxo-dGTP diphosphatase [EC:3.6.1.55]	None	None	None	None	GO:0006260(DNA replication);GO:0006281(DNA repair)	None	GO:0035539(8-oxo-7,8-dihydrodeoxyguanosine triphosphate pyrophosphatase activity);GO:0046872(metal ion binding)
orf00466	574	WP_003246569.1	MULTISPECIES: pyruvate oxidase [Bacillus]	P96591|YDAP_BACSU	Putative thiamine pyrophosphate-containing protein YdaP	ydaP	Bacillus subtilis (strain 168)	COG0028	EH	Acetolactate synthase large subunit or other thiamine pyrophosphate-requiring enzyme	K00158	E1.2.3.3, poxL	pyruvate oxidase [EC:1.2.3.3]	ko00620	Pyruvate metabolism	Carbohydrate metabolism	Metabolism	None	None	GO:0000287(magnesium ion binding);GO:0003824(catalytic activity);GO:0030976(thiamine pyrophosphate binding)
orf00467	89	RPJ99830.1	hypothetical protein BSBH6_03849 [Bacillus subtilis]	C0H3V4|YDZK_BACSU	Uncharacterized membrane protein YdzK	ydzK	Bacillus subtilis (strain 168)	--	--	--	--	--	--	--	--	--	--	None	GO:0005886(plasma membrane);GO:0016021(integral component of membrane)	None
orf00468	424	AEP89517.1	manganese transport protein MntH [Bacillus subtilis subsp. subtilis str. RO-NN-1]	P96593|MNTH_BACSU	Divalent metal cation transporter MntH	mntH	Bacillus subtilis (strain 168)	COG1914	P	Mn2+ or Fe2+ transporter, NRAMP family	K03322	mntH	manganese transport protein	None	None	None	None	GO:0071281(cellular response to iron ion)	GO:0005886(plasma membrane);GO:0016021(integral component of membrane)	GO:0005384(manganese ion transmembrane transporter activity);GO:0015086(cadmium ion transmembrane transporter activity);GO:0015293(symporter activity);GO:0046872(metal ion binding)
orf00469	85	WP_003246519.1	MULTISPECIES: GlsB/YeaQ/YmgE family stress response membrane protein [Bacillus]	P96594|YDAS_BACSU	UPF0410 protein YdaS	ydaS	Bacillus subtilis (strain 168)	COG2261	R	Uncharacterized membrane protein YeaQ/YmgE, transglycosylase-associated protein family	--	--	--	--	--	--	--	None	GO:0005886(plasma membrane);GO:0016021(integral component of membrane)	None
orf00470	38	--	--	--	--	--	--	--	--	--	--	--	--	--	--	--	--	--	--	--
orf00471	170	AFQ56377.1	YdaT [Bacillus subtilis QB928]	P96595|YDAT_BACSU	Uncharacterized protein YdaT	ydaT	Bacillus subtilis (strain 168)	COG4876	S	Uncharacterized conserved protein YdaT	--	--	--	--	--	--	--	--	--	--
orf00472	272	WP_003246628.1	MULTISPECIES: EcsC family protein [Bacillus]	P96596|YDBA_BACSU	Uncharacterized protein YdbA	ydbA	Bacillus subtilis (strain 168)	COG2217	P	Cation-transporting P-type ATPase	--	--	--	--	--	--	--	--	--	--
orf00473	123	PAO69042.1	glucose starvation-inducible protein B, partial [Bacillus sp. X2(2017)]	P26907|GSIB_BACSU	Glucose starvation-inducible protein B	gsiB	Bacillus subtilis (strain 168)	COG3729	R	General stress protein YciG, contains tandem KGG domains	K06884	K06884	uncharacterized protein	None	None	None	None	--	--	--
orf00474	113	WP_003246564.1	MULTISPECIES: cupin domain-containing protein [Bacilli]	P96597|YDBB_BACSU	Uncharacterized protein YdbB	ydbB	Bacillus subtilis (strain 168)	COG0662	G	Mannose-6-phosphate isomerase, cupin superfamily	--	--	--	--	--	--	--	None	None	GO:0030145(manganese ion binding)
orf00475	119	WP_003246730.1	MULTISPECIES: YdbC family protein [Bacillus]	P96598|YDBC_BACSU	Uncharacterized protein YdbC	ydbC	Bacillus subtilis (strain 168)	COG0662	G	Mannose-6-phosphate isomerase, cupin superfamily	--	--	--	--	--	--	--	--	--	--
orf00476	273	WP_003234352.1	MULTISPECIES: manganese catalase [Bacillus]	P80878|MCAT_BACSU	Probable manganese catalase	ydbD	Bacillus subtilis (strain 168)	COG3546	P	Mn-containing catalase (includes spore coat protein CotJC)	K07217	K07217	Mn-containing catalase	None	None	None	None	None	None	GO:0004096(catalase activity);GO:0046872(metal ion binding)
orf00477	350	WP_003234350.1	MULTISPECIES: C4-dicarboxylate TRAP transporter substrate-binding protein DctB [Bacillus]	P96600|DCTB_BACSU	C4-dicarboxylate-binding protein DctB	dctB	Bacillus subtilis (strain 168)	COG1638	G	TRAP-type C4-dicarboxylate transport system, periplasmic component	--	--	--	--	--	--	--	GO:0008643(carbohydrate transport);GO:0055085(transmembrane transport)	GO:0005576(extracellular region);GO:0030288(outer membrane-bounded periplasmic space)	None
orf00478	535	WP_003234348.1	MULTISPECIES: two-component system sensor histidine kinase DctS [Bacillus]	P96601|DCTS_BACSU	Probable C4-dicarboxylate sensor kinase	dctS	Bacillus subtilis (strain 168)	COG3290	T	Sensor histidine kinase DipB regulating citrate/malate metabolism	K11691	K11691, dctS	two-component system, CitB family, sensor histidine kinase DctS [EC:2.7.13.3]	ko02020	Two-component system	Signal transduction	Environmental Information Processing	None	GO:0005886(plasma membrane);GO:0016021(integral component of membrane)	GO:0000155(phosphorelay sensor kinase activity);GO:0005524(ATP binding)
orf00479	226	WP_003234347.1	MULTISPECIES: two-component system response regulator DctR [Bacillus]	P96602|DCTR_BACSU	Probable C4-dicarboxylate response regulator DctR	dctR	Bacillus subtilis (strain 168)	COG4565	KT	DNA-binding response regulator DpiB of citrate/malate metabolism	K11692	K11692, dctR	two-component system, CitB family, response regulator DctR	ko02020	Two-component system	Signal transduction	Environmental Information Processing	None	GO:0005737(cytoplasm)	GO:0000156(phosphorelay response regulator activity);GO:0003677(DNA binding);GO:0003700(DNA-binding transcription factor activity)
orf00480	421	WP_003246626.1	MULTISPECIES: C4-dicarboxylate transporter DctP [Bacillus]	P96603|DCTA_BACSU	C4-dicarboxylate transport protein	dctA	Bacillus subtilis (strain 168)	COG1301	C	Na+/H+-dicarboxylate symporter	K11103	dctA	aerobic C4-dicarboxylate transport protein	ko02020	Two-component system	Signal transduction	Environmental Information Processing	GO:0070778(L-aspartate transmembrane transport)	GO:0005886(plasma membrane);GO:0016020(membrane);GO:0016021(integral component of membrane)	GO:0015138(fumarate transmembrane transporter activity);GO:0015141(succinate transmembrane transporter activity);GO:0015366(malate:proton symporter activity);GO:0022857(transmembrane transporter activity)
orf00481	350	WP_003246523.1	MULTISPECIES: AI-2E family transporter [Bacillus]	P96604|YDBI_BACSU	Putative transport protein YdbI	ydbI	Bacillus subtilis (strain 168)	COG0628	R	Predicted PurR-regulated permease PerM	--	--	--	--	--	--	--	GO:0055085(transmembrane transport)	GO:0005886(plasma membrane);GO:0016021(integral component of membrane)	None
orf00482	54	WP_003246606.1	hypothetical protein [Bacillus subtilis]	--	--	--	--	--	--	--	--	--	--	--	--	--	--	--	--	--
orf00483	308	WP_003246573.1	MULTISPECIES: ABC transporter ATP-binding protein [Bacillus]	P96605|YDBJ_BACSU	Uncharacterized ABC transporter ATP-binding protein YdbJ	ydbJ	Bacillus subtilis (strain 168)	COG1131	V	ABC-type multidrug transport system, ATPase component	K01990	ABC-2.A	ABC-2 type transport system ATP-binding protein	None	None	None	None	None	None	GO:0005524(ATP binding);GO:0042626(ATPase-coupled transmembrane transporter activity)
orf00484	255	WP_003246631.1	MULTISPECIES: ABC transporter permease [Bacillus]	P96606|YDBK_BACSU	Uncharacterized membrane protein YdbK	ydbK	Bacillus subtilis (strain 168)	COG1277	O	ABC-type transport system involved in multi-copper enzyme maturation, permease component	K01992	ABC-2.P	ABC-2 type transport system permease protein	None	None	None	None	None	GO:0005886(plasma membrane);GO:0016021(integral component of membrane)	None
orf00485	111	AFQ56389.1	YdbL [Bacillus subtilis QB928]	P96607|YDBL_BACSU	Uncharacterized protein YdbL	ydbL	Bacillus subtilis (strain 168)	--	--	--	--	--	--	--	--	--	--	None	GO:0005886(plasma membrane);GO:0016021(integral component of membrane)	None
orf00486	381	WP_003234334.1	MULTISPECIES: acyl-CoA/acyl-ACP dehydrogenase [Bacillus]	P96608|YDBM_BACSU	Putative acyl-CoA dehydrogenase YdbM	ydbM	Bacillus subtilis (strain 168)	COG1960	I	Acyl-CoA dehydrogenase related to the alkylation response protein AidB	--	--	--	--	--	--	--	None	None	GO:0016627(oxidoreductase activity, acting on the CH-CH group of donors);GO:0050660(flavin adenine dinucleotide binding)
orf00487	48	WP_003246512.1	MULTISPECIES: Fur-regulated basic protein FbpB [Bacillus]	P96609|YDBN_BACSU	Uncharacterized protein YdbN	ydbN	Bacillus subtilis (strain 168)	--	--	--	--	--	--	--	--	--	--	--	--	--
orf00488	54	WP_003225157.1	MULTISPECIES: Fur-regulated basic protein FbpA [Bacillus]	--	--	--	--	--	--	--	--	--	--	--	--	--	--	--	--	--
orf00489	290	WP_003234329.1	MULTISPECIES: cation transporter [Bacillus]	P96610|YDBO_BACSU	Uncharacterized transporter YdbO	ydbO	Bacillus subtilis (strain 168)	COG0053	P	Divalent metal cation (Fe/Co/Zn/Cd) efflux pump	--	--	--	--	--	--	--	None	GO:0005886(plasma membrane);GO:0016020(membrane);GO:0016021(integral component of membrane)	GO:0008324(cation transmembrane transporter activity)
orf00490	106	WP_003234326.1	MULTISPECIES: thioredoxin family protein [Bacillus]	P96611|YDBP_BACSU	Thioredoxin-like protein YdbP	ydbP	Bacillus subtilis (strain 168)	COG3118	O	Chaperedoxin CnoX, contains thioredoxin-like and TPR-like domains, YbbN/TrxSC family	--	--	--	--	--	--	--	GO:0006662(glycerol ether metabolic process);GO:0045454(cell redox homeostasis)	GO:0005737(cytoplasm);GO:0005829(cytosol)	GO:0015035(protein-disulfide reductase activity);GO:0016671(oxidoreductase activity, acting on a sulfur group of donors, disulfide as acceptor);GO:0047134(protein-disulfide reductase (NAD(P)) activity)
orf00491	361	WP_003246721.1	MULTISPECIES: D-alanine--D-alanine ligase [Bacillus]	P96612|DDL_BACSU	D-alanine--D-alanine ligase	ddl	Bacillus subtilis (strain 168)	COG1181	MR	D-alanine-D-alanine ligase or related ATP-grasp enzyme	K01921	ddl	D-alanine-D-alanine ligase [EC:6.3.2.4]	ko00470|ko00550|ko01502	D-Amino acid metabolism|Peptidoglycan biosynthesis|Vancomycin resistance	Metabolism of other amino acids|Glycan biosynthesis and metabolism|Drug resistance: antimicrobial	Metabolism|Metabolism|Human Diseases	GO:0008360(regulation of cell shape);GO:0009252(peptidoglycan biosynthetic process);GO:0071555(cell wall organization)	GO:0005829(cytosol)	GO:0005524(ATP binding);GO:0008716(D-alanine-D-alanine ligase activity);GO:0046872(metal ion binding)
orf00492	481	AFQ56396.1	UDP-N-acetylmuramoylalanyl-D-glutamyl-2,6-diaminop imelate-D-alanyl-D-alanine [Bacillus subtilis QB928]	P96613|MURF_BACSU	UDP-N-acetylmuramoyl-tripeptide--D-alanyl-D-alanine ligase	murF	Bacillus subtilis (strain 168)	COG0770	M	UDP-N-acetylmuramyl pentapeptide synthase	K01929	murF	UDP-N-acetylmuramoyl-tripeptide--D-alanyl-D-alanine ligase [EC:6.3.2.10]	ko00300|ko00550|ko01502	Lysine biosynthesis|Peptidoglycan biosynthesis|Vancomycin resistance	Amino acid metabolism|Glycan biosynthesis and metabolism|Drug resistance: antimicrobial	Metabolism|Metabolism|Human Diseases	GO:0007049(cell cycle);GO:0008360(regulation of cell shape);GO:0009252(peptidoglycan biosynthetic process);GO:0051301(cell division);GO:0071555(cell wall organization)	GO:0005737(cytoplasm)	GO:0005524(ATP binding);GO:0008766(UDP-N-acetylmuramoylalanyl-D-glutamyl-2,6-diaminopimelate-D-alanyl-D-alanine ligase activity);GO:0047480(UDP-N-acetylmuramoyl-tripeptide-D-alanyl-D-alanine ligase activity)
orf00493	494	AFQ56397.1	ATP-dependent RNA helicase [Bacillus subtilis QB928]	P96614|CSHA_BACSU	DEAD-box ATP-dependent RNA helicase CshA	cshA	Bacillus subtilis (strain 168)	COG0513	L	Superfamily II DNA and RNA helicase	K05592	deaD, cshA	ATP-dependent RNA helicase DeaD [EC:3.6.4.13]	ko03018	RNA degradation	Folding, sorting and degradation	Genetic Information Processing	GO:0000027(ribosomal large subunit assembly);GO:0006401(RNA catabolic process);GO:0009409(response to cold);GO:0010501(RNA secondary structure unwinding)	GO:0005829(cytosol);GO:0005886(plasma membrane);GO:0043590(bacterial nucleoid)	GO:0003723(RNA binding);GO:0003724(RNA helicase activity);GO:0005524(ATP binding);GO:0033592(RNA strand annealing activity)
orf00494	159	WP_003234318.1	MULTISPECIES: PH domain-containing protein [Bacillus]	P96615|YDBS_BACSU	UPF0699 transmembrane protein YdbS	ydbS	Bacillus subtilis (strain 168)	COG3402	S	Uncharacterized membrane protein YdbS, contains bPH2 (bacterial pleckstrin homology) domain	K09167	K09167	uncharacterized protein	None	None	None	None	None	GO:0005886(plasma membrane);GO:0016021(integral component of membrane)	None
orf00495	492	AHA76419.1	UPF0699 transmembrane protein ydbT [Bacillus subtilis PY79]	P96616|YDBT_BACSU	UPF0699 transmembrane protein YdbT	ydbT	Bacillus subtilis (strain 168)	COG3428	S	Uncharacterized membrane protein YdbT, contains bPH2 (bacterial pleckstrin homology) domain	K08981	K08981	putative membrane protein	None	None	None	None	None	GO:0005886(plasma membrane);GO:0016021(integral component of membrane)	None
orf00496	199	WP_003246687.1	MULTISPECIES: rhomboid family intramembrane serine protease [Bacillus]	P96617|YDCA_BACSU	Putative rhomboid protease YdcA	ydcA	Bacillus subtilis (strain 168)	COG0705	O	Membrane-associated serine protease, rhomboid family	--	--	--	--	--	--	--	None	GO:0005886(plasma membrane);GO:0016021(integral component of membrane)	GO:0004252(serine-type endopeptidase activity)
orf00497	121	WP_003234281.1	MULTISPECIES: holo-ACP synthase [Bacillus]	P96618|ACPS_BACSU	Holo-[acyl-carrier-protein] synthase	acpS	Bacillus subtilis (strain 168)	COG0736	I	Phosphopantetheinyl transferase (holo-ACP synthase)	K00997	acpS	holo-[acyl-carrier protein] synthase [EC:2.7.8.7]	ko00770	Pantothenate and CoA biosynthesis	Metabolism of cofactors and vitamins	Metabolism	GO:0006633(fatty acid biosynthetic process)	GO:0005737(cytoplasm)	GO:0000287(magnesium ion binding);GO:0008897(holo-[acyl-carrier-protein] synthase activity)
orf00498	373	AFQ56402.1	Putative lipoprotein [Bacillus subtilis QB928]	P96619|YDCC_BACSU	Sporulation protein YdcC	ydcC	Bacillus subtilis (strain 168)	COG2834	M	Outer membrane lipoprotein-sorting protein	--	--	--	--	--	--	--	GO:0030435(sporulation resulting in formation of a cellular spore)	GO:0005886(plasma membrane);GO:0016021(integral component of membrane)	None
orf00499	389	WP_003234284.1	MULTISPECIES: alanine racemase [Bacillus]	P10725|ALR1_BACSU	Alanine racemase 1	alr1	Bacillus subtilis (strain 168)	COG0787	M	Alanine racemase	K01775	alr	alanine racemase [EC:5.1.1.1]	ko00470|ko01502	D-Amino acid metabolism|Vancomycin resistance	Metabolism of other amino acids|Drug resistance: antimicrobial	Metabolism|Human Diseases	GO:0009252(peptidoglycan biosynthetic process);GO:0030632(D-alanine biosynthetic process)	GO:0005829(cytosol)	GO:0008784(alanine racemase activity);GO:0030170(pyridoxal phosphate binding)
orf00500	93	WP_003225183.1	MULTISPECIES: type II toxin-antitoxin system antitoxin EndoAI [Bacillus]	P96621|ENDAI_BACSU	Antitoxin EndoAI	ndoAI	Bacillus subtilis (strain 168)	COG0864	K	Metal-responsive transcriptional regulator, contains CopG/Arc/MetJ DNA-binding domain	K07723	ndoAI	CopG family transcriptional regulator / antitoxin EndoAI	None	None	None	None	GO:0006355(regulation of transcription, DNA-templated)	None	GO:0042802(identical protein binding)
orf00501	116	WP_003156187.1	MULTISPECIES: type II toxin-antitoxin system endoribonuclease NdoA [Bacillus]	P96622|ENDOA_BACSU	Endoribonuclease EndoA	ndoA	Bacillus subtilis (strain 168)	COG2337	V	mRNA-degrading endonuclease MazF, toxin component of the MazEF toxin-antitoxin module	K07171	mazF, ndoA, chpA	mRNA interferase MazF [EC:3.1.-.-]	None	None	None	None	GO:0006402(mRNA catabolic process);GO:0016075(rRNA catabolic process)	None	GO:0003677(DNA binding);GO:0003723(RNA binding);GO:0004521(endoribonuclease activity)
orf00502	274	WP_009966610.1	MULTISPECIES: RsbT co-antagonist protein RsbRA [Bacillus]	P42409|RSBRA_BACSU	RsbT co-antagonist protein RsbRA	rsbRA	Bacillus subtilis (strain 168)	COG1366	T	Anti-anti-sigma regulatory factor (antagonist of anti-sigma factor)	K17763	rsbR	rsbT co-antagonist protein RsbR	None	None	None	None	None	None	GO:0019825(oxygen binding);GO:0020037(heme binding)
orf00503	121	WP_003225190.1	MULTISPECIES: RsbT antagonist protein RsbS [Bacillus]	P42410|RSBS_BACSU	RsbT antagonist protein RsbS	rsbS	Bacillus subtilis (strain 168)	COG1366	T	Anti-anti-sigma regulatory factor (antagonist of anti-sigma factor)	K17762	rsbS	rsbT antagonist protein RsbS	None	None	None	None	None	None	GO:0019825(oxygen binding);GO:0020037(heme binding)
orf00504	133	WP_003246640.1	MULTISPECIES: serine/threonine-protein kinase RsbT [Bacillus]	P42411|RSBT_BACSU	Serine/threonine-protein kinase RsbT	rsbT	Bacillus subtilis (strain 168)	COG2172	T	Anti-sigma regulatory factor (Ser/Thr protein kinase)	K17752	rsbT	serine/threonine-protein kinase RsbT [EC:2.7.11.1]	None	None	None	None	None	None	GO:0004674(protein serine/threonine kinase activity);GO:0005524(ATP binding);GO:0106310(protein serine kinase activity)
orf00505	335	WP_156581654.1	MULTISPECIES: phosphoserine phosphatase RsbU [Bacillus]	P40399|RSBU_BACSU	Phosphoserine phosphatase RsbU	rsbU	Bacillus subtilis (strain 168)	COG2208	TK	Phosphoserine phosphatase RsbU, regulator of sigma subunit	K07315	rsbU_P	phosphoserine phosphatase RsbU/P [EC:3.1.3.3]	None	None	None	None	GO:0006468(protein phosphorylation)	None	GO:0004721(phosphoprotein phosphatase activity);GO:0016791(phosphatase activity);GO:0036424(L-phosphoserine phosphatase activity)
orf00506	109	WP_003234298.1	MULTISPECIES: anti-sigma factor antagonist [Bacillus]	P17903|RSBV_BACSU	Anti-sigma-B factor antagonist	rsbV	Bacillus subtilis (strain 168)	COG1366	T	Anti-anti-sigma regulatory factor (antagonist of anti-sigma factor)	K04749	rsbV	anti-sigma B factor antagonist	None	None	None	None	None	None	GO:0043856(anti-sigma factor antagonist activity)
orf00507	160	WP_003234299.1	MULTISPECIES: anti-sigma B factor RsbW [Bacillus]	P17904|RSBW_BACSU	Serine-protein kinase RsbW	rsbW	Bacillus subtilis (strain 168)	COG2172	T	Anti-sigma regulatory factor (Ser/Thr protein kinase)	K04757	rsbW	serine/threonine-protein kinase RsbW [EC:2.7.11.1]	None	None	None	None	None	None	GO:0004674(protein serine/threonine kinase activity);GO:0005524(ATP binding);GO:0016989(sigma factor antagonist activity);GO:0106310(protein serine kinase activity)
orf00508	262	WP_003246715.1	MULTISPECIES: RNA polymerase sigma factor SigB [Bacillus]	P06574|RPSB_BACSU	RNA polymerase sigma-B factor	sigB	Bacillus subtilis (strain 168)	COG1191	K	DNA-directed RNA polymerase specialized sigma subunit	K03090	sigB	RNA polymerase sigma-B factor	None	None	None	None	GO:0006352(DNA-templated transcription, initiation);GO:0006355(regulation of transcription, DNA-templated);GO:0043620(regulation of DNA-templated transcription in response to stress)	None	GO:0003677(DNA binding);GO:0016987(sigma factor activity)
orf00509	199	WP_003246608.1	MULTISPECIES: phosphoserine phosphatase RsbX [Bacillus]	P17906|RSBX_BACSU	Phosphoserine phosphatase RsbX	rsbX	Bacillus subtilis (strain 168)	COG2208	TK	Phosphoserine phosphatase RsbU, regulator of sigma subunit	K05518	rsbX	phosphoserine phosphatase RsbX [EC:3.1.3.3]	None	None	None	None	GO:0009408(response to heat)	None	GO:0004721(phosphoprotein phosphatase activity);GO:0036424(L-phosphoserine phosphatase activity)
orf00510	38	WP_003246539.1	MULTISPECIES: hypothetical protein [Bacilli]	--	--	--	--	--	--	--	--	--	--	--	--	--	--	--	--	--
orf00511	53	AHA76435.1	Hypothetical Protein U712_02420 [Bacillus subtilis PY79]	--	--	--	--	--	--	--	--	--	--	--	--	--	--	--	--	--
orf00512	53	WP_147797771.1	hypothetical protein [Bacillus subtilis]	P96623|YDCF_BACSU	Uncharacterized protein YdcF	ydcF	Bacillus subtilis (strain 168)	--	--	--	--	--	--	--	--	--	--	--	--	--
orf00513	146	WP_003246529.1	MULTISPECIES: EVE domain-containing protein [Bacillus]	P96624|YDCG_BACSU	UPF0310 protein YdcG	ydcG	Bacillus subtilis (strain 168)	COG1673	R	Predicted RNA-binding protein, contains PUA-like EVE domain	--	--	--	--	--	--	--	--	--	--
orf00514	147	WP_003246643.1	MULTISPECIES: MarR family transcriptional regulator [Bacillus]	P96625|YDCH_BACSU	Uncharacterized HTH-type transcriptional regulator YdcH	ydcH	Bacillus subtilis (strain 168)	COG1846	K	DNA-binding transcriptional regulator, MarR family	--	--	--	--	--	--	--	GO:0006355(regulation of transcription, DNA-templated)	None	GO:0000976(transcription cis-regulatory region binding);GO:0003700(DNA-binding transcription factor activity)
orf00515	719	WP_003246556.1	MULTISPECIES: RNA-binding transcriptional accessory protein [Bacillus]	O31489|YDCI_BACSU	Uncharacterized protein YdcI	ydcI	Bacillus subtilis (strain 168)	COG2183	K	Transcriptional accessory protein Tex/SPT6	K06959	tex	protein Tex	None	None	None	None	GO:0006139(nucleobase-containing compound metabolic process);GO:0006412(translation)	None	GO:0003729(mRNA binding);GO:0003735(structural constituent of ribosome)
orf00516	37	WP_003225207.1	MULTISPECIES: cortex morphogenetic protein CmpA [Bacillus]	A0A2K4Z9G8|COMPA_BACSU	Cortex morphogenetic protein A	cmpA	Bacillus subtilis (strain 168)	--	--	--	--	--	--	--	--	--	--	GO:0030435(sporulation resulting in formation of a cellular spore)	GO:0042763(intracellular immature spore)	None
orf00517	150	WP_003246525.1	MULTISPECIES: SprT family protein [Bacillus]	P96628|SPRTL_BACSU	Protein SprT-like	ydcK	Bacillus subtilis (strain 168)	COG3091	R	Predicted Zn-dependent metalloprotease, SprT family	K03095	sprL	SprT-like protein	None	None	None	None	None	GO:0005737(cytoplasm)	GO:0008270(zinc ion binding)
orf00518	368	WP_009966615.1	MULTISPECIES: site-specific integrase [Bacillus]	P96629|INT_BACSU	ICEBs1 integrase	int	Bacillus subtilis (strain 168)	COG4974	L	Site-specific recombinase XerD	--	--	--	--	--	--	--	GO:0006310(DNA recombination);GO:0015074(DNA integration);GO:0044826(viral genome integration into host DNA);GO:0046718(viral entry into host cell);GO:0075713(establishment of integrated proviral latency)	None	GO:0003677(DNA binding)
orf00519	169	WP_009966616.1	MULTISPECIES: metallopeptidase ImmA [Bacillus]	P96630|IMMA_BACSU	Metallopeptidase ImmA	immA	Bacillus subtilis (strain 168)	COG2856	O	Zn-dependent peptidase ImmA, M78 family	--	--	--	--	--	--	--	None	None	GO:0008237(metallopeptidase activity);GO:0046872(metal ion binding)
orf00520	127	WP_003240393.1	MULTISPECIES: helix-turn-helix transcriptional regulator [Bacillus]	P96631|IMMR_BACSU	HTH-type transcriptional regulator ImmR	immR	Bacillus subtilis (strain 168)	COG1396	K	Transcriptional regulator, contains XRE-family HTH domain	--	--	--	--	--	--	--	None	None	GO:0003677(DNA binding)
orf00521	64	WP_003240395.1	MULTISPECIES: ICEBs1 excisionase [Bacillus]	O31490|XIS_BACSU	ICEBs1 excisionase	xis	Bacillus subtilis (strain 168)	--	--	--	--	--	--	--	--	--	--	GO:0006310(DNA recombination);GO:0015074(DNA integration)	None	GO:0003677(DNA binding)
orf00522	96	AFI27047.1	hypothetical protein MY9_0508 [Bacillus sp. JS]	C0H3V5|YDZL_BACSU	Uncharacterized protein YdzL	ydzL	Bacillus subtilis (strain 168)	--	--	--	--	--	--	--	--	--	--	--	--	--
orf00523	86	WP_009966618.1	MULTISPECIES: hypothetical protein [Bacillus]	P96632|YDCO_BACSU	Uncharacterized protein YdcO	ydcO	Bacillus subtilis (strain 168)	--	--	--	--	--	--	--	--	--	--	--	--	--
orf00524	126	WP_009966619.1	MULTISPECIES: helicase processivity factor HelP [Bacillus]	P96633|YDCP_BACSU	Putative uncharacterized protein YdcP	ydcP	Bacillus subtilis (strain 168)	--	--	--	--	--	--	--	--	--	--	--	--	--
orf00525	482	BAO93254.1	hypothetical protein BSNT_06839 [Bacillus subtilis subsp. natto BEST195]	P96634|YDCQ_BACSU	Ftsk domain-containing protein YdcQ	ydcQ	Bacillus subtilis (strain 168)	COG1674	D	DNA segregation ATPase FtsK/SpoIIIE or related protein	--	--	--	--	--	--	--	None	GO:0005886(plasma membrane);GO:0016021(integral component of membrane)	GO:0003677(DNA binding);GO:0005524(ATP binding)
orf00526	352	WP_009966621.1	MULTISPECIES: DNA relaxase NicK [Bacillus]	P96635|NICK_BACSU	Putative DNA relaxase NicK	nicK	Bacillus subtilis (strain 168)	COG2946	L	DNA relaxase NicK	K07467	nicK	putative DNA relaxase	None	None	None	None	GO:0000746(conjugation);GO:0006270(DNA replication initiation);GO:0015074(DNA integration)	None	GO:0003677(DNA binding);GO:0003916(DNA topoisomerase activity)
orf00527	89	WP_009966623.1	MULTISPECIES: hypothetical protein [Bacillus]	P96636|YDCS_BACSU	Uncharacterized protein YdcS	ydcS	Bacillus subtilis (strain 168)	--	--	--	--	--	--	--	--	--	--	--	--	--
orf00528	88	AIC38860.1	hypothetical protein BSUA_00540 [Bacillus subtilis subsp. subtilis str. JH642 substr. AG174]	P96637|YDCT_BACSU	Uncharacterized protein YdcT	ydcT	Bacillus subtilis (strain 168)	--	--	--	--	--	--	--	--	--	--	--	--	--
orf00529	72	WP_202332167.1	MULTISPECIES: hypothetical protein [Bacillus]	P96638|YDDA_BACSU	Uncharacterized protein YddA	yddA	Bacillus subtilis (strain 168)	--	--	--	--	--	--	--	--	--	--	--	--	--
orf00530	354	BAA19328.1	yddB [Bacillus subtilis] [Bacillus subtilis subsp. subtilis str. 168]	O31491|YDDB_BACSU	Uncharacterized protein YddB	yddB	Bacillus subtilis (strain 168)	--	--	--	--	--	--	--	--	--	--	None	GO:0005886(plasma membrane);GO:0016021(integral component of membrane)	None
orf00531	82	WP_003328173.1	MULTISPECIES: transposon conjugation system subunit ConC [Bacillus]	P96640|YDDC_BACSU	Uncharacterized protein YddC	yddC	Bacillus subtilis (strain 168)	--	--	--	--	--	--	--	--	--	--	None	GO:0005886(plasma membrane);GO:0016021(integral component of membrane)	None
orf00532	174	WP_009966628.1	MULTISPECIES: conjugal transfer protein [Bacillaceae]	P96641|YDDD_BACSU	Uncharacterized protein YddD	yddD	Bacillus subtilis (strain 168)	--	--	--	--	--	--	--	--	--	--	None	GO:0005886(plasma membrane);GO:0016021(integral component of membrane)	None
orf00533	797	AGG59843.1	YddE [Bacillus subtilis subsp. subtilis 6051-HGW]	P96642|YDDE_BACSU	Uncharacterized protein YddE	yddE	Bacillus subtilis (strain 168)	COG3451	U	Type IV secretory pathway, VirB4 component	--	--	--	--	--	--	--	GO:0009291(unidirectional conjugation)	GO:0060187(cell pole)	GO:0005524(ATP binding)
orf00534	108	WP_009966630.1	MULTISPECIES: YddF family protein [Bacillaceae]	P96643|YDDF_BACSU	Uncharacterized protein YddF	yddF	Bacillus subtilis (strain 168)	--	--	--	--	--	--	--	--	--	--	--	--	--
orf00535	812	WP_010886414.1	MULTISPECIES: transposon conjugation system subunit ConG [Bacillaceae]	P96644|YDDG_BACSU	Uncharacterized membrane protein YddG	yddG	Bacillus subtilis (strain 168)	COG3064	M	Membrane protein TolA involved in colicin uptake	--	--	--	--	--	--	--	GO:0055085(transmembrane transport)	GO:0005886(plasma membrane);GO:0016021(integral component of membrane)	None
orf00536	302	KZD75371.1	Uncharacterized protein yddH precursor [Bacillus subtilis]	P96645|YDDH_BACSU	Probable endopeptidase YddH	yddH	Bacillus subtilis (strain 168)	COG0791	M	Cell wall-associated hydrolase, NlpC_P60 family	--	--	--	--	--	--	--	None	None	GO:0003796(lysozyme activity);GO:0004175(endopeptidase activity);GO:0008234(cysteine-type peptidase activity)
orf00537	168	WP_009966634.1	MULTISPECIES: hypothetical protein [Bacillaceae]	P96646|YDDI_BACSU	Uncharacterized protein YddI	yddI	Bacillus subtilis (strain 168)	--	--	--	--	--	--	--	--	--	--	None	GO:0016021(integral component of membrane)	None
orf00538	129	AIY91783.1	hypothetical protein QU35_02880 [Bacillus subtilis subsp. subtilis str. 168]	P96647|YDDJ_BACSU	Uncharacterized protein YddJ	yddJ	Bacillus subtilis (strain 168)	--	--	--	--	--	--	--	--	--	--	--	--	--
orf00539	266	WP_009966636.1	MULTISPECIES: toll/interleukin-1 receptor domain-containing protein [Bacillaceae]	P96648|YDDK_BACSU	Uncharacterized protein YddK	yddK	Bacillus subtilis (strain 168)	COG0326	O	Molecular chaperone, HSP90 family	--	--	--	--	--	--	--	GO:0007165(signal transduction)	None	GO:0050135(NAD(P)+ nucleosidase activity);GO:0061809(NAD+ nucleotidase, cyclic ADP-ribose generating)
orf00540	391	WP_009966637.1	MULTISPECIES: response regulator aspartate phosphatase RapI [Bacillaceae]	P96649|RAPI_BACSU	Response regulator aspartate phosphatase I	rapI	Bacillus subtilis (strain 168)	COG0457	R	Tetratricopeptide (TPR) repeat	K06367	rapI	response regulator aspartate phosphatase I [EC:3.1.-.-]	None	None	None	None	None	None	GO:0004721(phosphoprotein phosphatase activity)
orf00541	39	WP_134983330.1	phosphatase RapI inhibitor PhrI [Bacillus subtilis]	O31492|PHRI_BACSU	Phosphatase RapI inhibitor	phrI	Bacillus subtilis (strain 168)	--	--	--	--	--	--	--	--	--	--	--	--	--
orf00542	138	AIC38874.1	helicase; mobile element region [Bacillus subtilis subsp. subtilis str. JH642 substr. AG174]	P96650|YDDM_BACSU	Uncharacterized protein YddM	yddM	Bacillus subtilis (strain 168)	--	--	--	--	--	--	--	--	--	--	None	GO:0005886(plasma membrane);GO:0016021(integral component of membrane)	None
orf00543	339	WP_003234259.1	MULTISPECIES: LLM class flavin-dependent oxidoreductase [Bacillaceae]	P96651|YDDN_BACSU	Uncharacterized protein YddN	yddN	Bacillus subtilis (strain 168)	COG2141	HR	Flavin-dependent oxidoreductase, luciferase family (includes alkanesulfonate monooxygenase SsuD and methylene tetrahydromethanopterin reductase)	--	--	--	--	--	--	--	None	GO:0005829(cytosol)	GO:0016705(oxidoreductase activity, acting on paired donors, with incorporation or reduction of molecular oxygen)
orf00544	42	EME05018.1	hypothetical protein BS732_4216 [Bacillus subtilis MB73/2]	--	--	--	--	--	--	--	--	--	--	--	--	--	--	--	--	--
orf00545	136	WP_003246601.1	MULTISPECIES: transcriptional regulator LrpA [Bacillaceae]	P96652|LRPA_BACSU	HTH-type transcriptional regulator LrpA	lrpA	Bacillus subtilis (strain 168)	COG1522	K	DNA-binding transcriptional regulator, Lrp family	K03719	lrp	Lrp/AsnC family transcriptional regulator, leucine-responsive regulatory protein	None	None	None	None	None	None	GO:0043565(sequence-specific DNA binding)
orf00546	149	WP_003246612.1	MULTISPECIES: transcriptional regulator LrpB [Bacillaceae]	P96653|LRPB_BACSU	HTH-type transcriptional regulator LrpB	lrpB	Bacillus subtilis (strain 168)	COG1522	K	DNA-binding transcriptional regulator, Lrp family	K03719	lrp	Lrp/AsnC family transcriptional regulator, leucine-responsive regulatory protein	None	None	None	None	None	None	GO:0043565(sequence-specific DNA binding)
orf00547	180	WP_003234256.1	MULTISPECIES: cysteine hydrolase [Bacillaceae]	P96654|YDDQ_BACSU	Uncharacterized isochorismatase family protein YddQ	yddQ	Bacillus subtilis (strain 168)	COG1335	HR	Nicotinamidase-related amidase	--	--	--	--	--	--	--	None	None	GO:0016787(hydrolase activity)
orf00548	254	WP_003234254.1	MULTISPECIES: MBL fold metallo-hydrolase [Bacillaceae]	P96655|YDDR_BACSU	UPF0173 protein YddR	yddR	Bacillus subtilis (strain 168)	COG2220	G	L-ascorbate lactonase UlaG, metallo-beta-lactamase superfamily	--	--	--	--	--	--	--	None	None	GO:0016787(hydrolase activity)
orf00549	436	WP_003234253.1	MULTISPECIES: MFS transporter [Bacillaceae]	P96656|YDDS_BACSU	Uncharacterized MFS-type transporter YddS	yddS	Bacillus subtilis (strain 168)	COG2814	G	Predicted arabinose efflux permease AraJ, MFS family	--	--	--	--	--	--	--	None	GO:0005886(plasma membrane);GO:0016021(integral component of membrane)	GO:0022857(transmembrane transporter activity)
orf00550	63	AHA76448.1	Hypothetical Protein U712_02485 [Bacillus subtilis PY79]	--	--	--	--	--	--	--	--	--	--	--	--	--	--	--	--	--
orf00551	58	WP_009966645.1	MULTISPECIES: hypothetical protein [Bacillales]	Q9K3A9|YDZM_BACSU	Uncharacterized membrane protein YdzM/YouB	ydzM	Bacillus subtilis (strain 168)	--	--	--	--	--	--	--	--	--	--	None	GO:0005886(plasma membrane);GO:0016021(integral component of membrane)	None
orf00552	228	WP_004399401.1	MULTISPECIES: hypothetical protein [Bacillus]	P96657|YDDT_BACSU	Uncharacterized protein YddT	yddT	Bacillus subtilis (strain 168)	--	--	--	--	--	--	--	--	--	--	--	--	--
orf00553	197	WP_003234249.1	MULTISPECIES: glutamine amidotransferase [Bacillus]	P96658|YDEA_BACSU	Uncharacterized protease YdeA	ydeA	Bacillus subtilis (strain 168)	COG0693	V	Protein/nucleotide deglycase, PfpI/YajL/DJ-1 family (repair of methylglyoxal-glycated proteins and nucleic acids)	--	--	--	--	--	--	--	None	None	GO:0008233(peptidase activity)
orf00554	66	WP_003234247.1	MULTISPECIES: cold shock protein CspC [Bacillus]	P39158|CSPC_BACSU	Cold shock protein CspC	cspC	Bacillus subtilis (strain 168)	COG1278	K	Cold shock protein, CspA family	K03704	cspA	cold shock protein	None	None	None	None	GO:0010468(regulation of gene expression);GO:0060567(negative regulation of DNA-templated transcription, termination)	GO:0005829(cytosol)	GO:0001072(transcription antitermination factor activity, RNA binding);GO:0003676(nucleic acid binding);GO:0003677(DNA binding);GO:0003723(RNA binding)
orf00555	158	AHA76453.1	Uncharacterized protein ydeB [Bacillus subtilis PY79]	P96659|YDEB_BACSU	Putative transcription factor YdeB	ydeB	Bacillus subtilis (strain 168)	COG1329	K	RNA polymerase-interacting regulator, CarD/CdnL/TRCF family	K07736	carD	CarD family transcriptional regulator	None	None	None	None	GO:0015968(stringent response)	None	None
orf00556	38	--	--	--	--	--	--	--	--	--	--	--	--	--	--	--	--	--	--	--
orf00557	76	WP_010886418.1	DMT family transporter [Bacillus subtilis]	O31493|YDZE_BACSU	Putative permease-like protein YdzE	ydzE	Bacillus subtilis (strain 168)	COG0697	GER	Permease of the drug/metabolite transporter (DMT) superfamily	--	--	--	--	--	--	--	None	GO:0005886(plasma membrane);GO:0016021(integral component of membrane)	None
orf00558	291	WP_003234240.1	MULTISPECIES: AraC family transcriptional regulator [Bacillus]	P96660|YDEC_BACSU	Uncharacterized HTH-type transcriptional regulator YdeC	ydeC	Bacillus subtilis (strain 168)	COG1917|COG2207	R|K	Cupin domain protein related to quercetin dioxygenase|AraC-type DNA-binding domain and AraC-containing proteins	--	--	--	--	--	--	--	None	None	GO:0003700(DNA-binding transcription factor activity);GO:0043565(sequence-specific DNA binding)
orf00559	319	WP_003242891.1	MULTISPECIES: EamA family transporter [Bacillus]	P96661|YDED_BACSU	Uncharacterized transporter YdeD	ydeD	Bacillus subtilis (strain 168)	COG0697	GER	Permease of the drug/metabolite transporter (DMT) superfamily	--	--	--	--	--	--	--	None	GO:0005886(plasma membrane);GO:0016021(integral component of membrane)	None
orf00560	290	WP_003234236.1	MULTISPECIES: AraC family transcriptional regulator [Bacillus]	P96662|YDEE_BACSU	Uncharacterized HTH-type transcriptional regulator YdeE	ydeE	Bacillus subtilis (strain 168)	COG2207|COG3708	K|K	AraC-type DNA-binding domain and AraC-containing proteins|Predicted transcriptional regulator YdeE, contains AraC-type DNA-binding domain	K13653	K13653	AraC family transcriptional regulator	None	None	None	None	None	GO:0005737(cytoplasm)	GO:0003700(DNA-binding transcription factor activity);GO:0043565(sequence-specific DNA binding)
orf00561	462	WP_003244576.1	MULTISPECIES: PLP-dependent aminotransferase family protein [Bacillus]	P96663|YDEF_BACSU	Uncharacterized HTH-type transcriptional regulator YdeF	ydeF	Bacillus subtilis (strain 168)	COG1167	KE	DNA-binding transcriptional regulator, MocR family, contains an aminotransferase domain	--	--	--	--	--	--	--	GO:0009058(biosynthetic process)	None	GO:0003677(DNA binding);GO:0003700(DNA-binding transcription factor activity);GO:0008483(transaminase activity);GO:0030170(pyridoxal phosphate binding)
orf00562	429	AHA76460.1	putative MFS-type transporter ydeG [Bacillus subtilis PY79]	P96664|YDEG_BACSU	Uncharacterized MFS-type transporter YdeG	ydeG	Bacillus subtilis (strain 168)	COG2271	G	Sugar phosphate permease	--	--	--	--	--	--	--	None	GO:0005886(plasma membrane);GO:0016021(integral component of membrane)	GO:0022857(transmembrane transporter activity)
orf00563	124	WP_003243802.1	MULTISPECIES: hypothetical protein [Bacillus]	P96665|YDEH_BACSU	Uncharacterized membrane protein YdeH	ydeH	Bacillus subtilis (strain 168)	--	--	--	--	--	--	--	--	--	--	None	GO:0005886(plasma membrane);GO:0016021(integral component of membrane)	None
orf00564	197	WP_003234230.1	MULTISPECIES: YdeI family protein [Bacillus]	P96666|YDEI_BACSU	Uncharacterized protein YdeI	ydeI	Bacillus subtilis (strain 168)	COG4430	S	Uncharacterized conserved protein YdeI, YjbR/CyaY-like superfamily, DUF1801 family	--	--	--	--	--	--	--	--	--	--
orf00565	219	WP_003243990.1	MULTISPECIES: lipoprotein [Bacillus]	P96667|YDEJ_BACSU	Uncharacterized lipoprotein YdeJ	ydeJ	Bacillus subtilis (strain 168)	--	--	--	--	--	--	--	--	--	--	None	GO:0005886(plasma membrane)	None
orf00566	287	WP_003234225.1	MULTISPECIES: DMT family transporter [Bacillus]	P96668|YDEK_BACSU	Uncharacterized transporter YdeK	ydeK	Bacillus subtilis (strain 168)	COG0697	GER	Permease of the drug/metabolite transporter (DMT) superfamily	--	--	--	--	--	--	--	None	GO:0005886(plasma membrane);GO:0016021(integral component of membrane)	None
orf00567	463	WP_003234223.1	MULTISPECIES: PLP-dependent aminotransferase family protein [Bacillus]	P96669|YDEL_BACSU	Uncharacterized HTH-type transcriptional regulator YdeL	ydeL	Bacillus subtilis (strain 168)	COG1167	KE	DNA-binding transcriptional regulator, MocR family, contains an aminotransferase domain	K00375	K00375	GntR family transcriptional regulator / MocR family aminotransferase	None	None	None	None	GO:0009058(biosynthetic process)	None	GO:0003677(DNA binding);GO:0003700(DNA-binding transcription factor activity);GO:0008483(transaminase activity);GO:0030170(pyridoxal phosphate binding)
orf00568	141	WP_003234221.1	MULTISPECIES: MaoC family dehydratase [Bacteria]	P96670|YDEM_BACSU	Uncharacterized protein YdeM	ydeM	Bacillus subtilis (strain 168)	COG2030	I	Acyl-CoA dehydratase PaaZ	--	--	--	--	--	--	--	--	--	--
orf00569	190	WP_003234219.1	MULTISPECIES: serine hydrolase family protein [Bacillus]	P96671|YDEN_BACSU	Putative hydrolase YdeN	ydeN	Bacillus subtilis (strain 168)	COG3545	R	Predicted esterase of the alpha/beta hydrolase fold	K07002	K07002	uncharacterized protein	None	None	None	None	None	None	GO:0016787(hydrolase activity)
orf00570	109	WP_003243941.1	MULTISPECIES: winged helix-turn-helix transcriptional regulator [Bacillus]	O31494|YDZF_BACSU	Uncharacterized HTH-type transcriptional regulator YdzF	ydzF	Bacillus subtilis (strain 168)	COG1733	K	DNA-binding transcriptional regulator, HxlR family	--	--	--	--	--	--	--	None	None	GO:0003677(DNA binding)
orf00571	290	WP_003234217.1	MULTISPECIES: YitT family protein [Bacillus]	P96672|YDEO_BACSU	UPF0750 membrane protein YdeO	ydeO	Bacillus subtilis (strain 168)	COG1284	S	Uncharacterized membrane-anchored protein YitT, contains DUF161 and DUF2179 domains	--	--	--	--	--	--	--	None	GO:0005886(plasma membrane);GO:0016021(integral component of membrane)	None
orf00572	128	AGE62353.1	putative HTH-type transcriptional regulator [Bacillus subtilis XF-1]	P96673|YDEP_BACSU	Uncharacterized HTH-type transcriptional regulator YdeP	ydeP	Bacillus subtilis (strain 168)	COG1733	K	DNA-binding transcriptional regulator, HxlR family	--	--	--	--	--	--	--	None	None	GO:0003677(DNA binding)
orf00573	200	AHA76472.1	putative NAD(P)H oxidoreductase ydeQ [Bacillus subtilis PY79]	P96674|YDEQ_BACSU	Uncharacterized NAD(P)H oxidoreductase YdeQ	ydeQ	Bacillus subtilis (strain 168)	COG2249	R	Putative NADPH-quinone reductase (modulator of drug activity B)	--	--	--	--	--	--	--	GO:0032414(positive regulation of ion transmembrane transporter activity)	None	GO:0003955(NAD(P)H dehydrogenase (quinone) activity);GO:0009055(electron transfer activity);GO:0010181(FMN binding)
orf00574	395	WP_003244454.1	MULTISPECIES: MFS transporter [Bacillus]	P96675|YDER_BACSU	Uncharacterized MFS-type transporter YdeR	ydeR	Bacillus subtilis (strain 168)	COG2814	G	Predicted arabinose efflux permease AraJ, MFS family	--	--	--	--	--	--	--	None	GO:0005886(plasma membrane);GO:0016021(integral component of membrane)	GO:0022857(transmembrane transporter activity)
orf00575	201	WP_003234206.1	TetR/AcrR family transcriptional regulator [Bacillus subtilis]	P96676|YDES_BACSU	Uncharacterized HTH-type transcriptional regulator YdeS	ydeS	Bacillus subtilis (strain 168)	COG1309	K	DNA-binding protein, AcrR family, includes nucleoid occlusion protein SlmA	--	--	--	--	--	--	--	GO:0006355(regulation of transcription, DNA-templated)	None	GO:0000976(transcription cis-regulatory region binding);GO:0003700(DNA-binding transcription factor activity)
orf00576	61	WP_003244283.1	hypothetical protein [Bacillus subtilis]	C0H3V9|YDZO_BACSU	Uncharacterized protein YdzO	ydzO	Bacillus subtilis (strain 168)	COG1247	E	L-amino acid N-acyltransferase MnaT	--	--	--	--	--	--	--	--	--	--
orf00577	111	WP_003243257.1	MULTISPECIES: metal-responsive transcriptional regulator AseR [Bacillus]	P96677|ASER_BACSU	HTH-type transcriptional repressor AseR	aseR	Bacillus subtilis (strain 168)	COG0640	K	DNA-binding transcriptional regulator, ArsR family	K03892	arsR	ArsR family transcriptional regulator, arsenate/arsenite/antimonite-responsive transcriptional repressor	None	None	None	None	GO:0006355(regulation of transcription, DNA-templated)	GO:0005737(cytoplasm)	GO:0000976(transcription cis-regulatory region binding);GO:0003700(DNA-binding transcription factor activity);GO:0046872(metal ion binding)
orf00578	435	WP_003243030.1	MULTISPECIES: arsenic transporter [Bacillus]	P96678|YDFA_BACSU	Putative arsenical pump membrane protein YdfA	ydfA	Bacillus subtilis (strain 168)	COG1055	P	Na+/H+ antiporter NhaD or related arsenite permease	K03893	arsB	arsenical pump membrane protein	None	None	None	None	GO:0046685(response to arsenic-containing substance)	GO:0005887(integral component of plasma membrane);GO:0016021(integral component of membrane)	GO:0015105(arsenite transmembrane transporter activity)
orf00579	41	--	--	--	--	--	--	--	--	--	--	--	--	--	--	--	--	--	--	--
orf00580	258	WP_010886420.1	MULTISPECIES: GNAT family N-acetyltransferase [Bacillus]	P96679|YDFB_BACSU	Uncharacterized N-acetyltransferase YdfB	ydfB	Bacillus subtilis (strain 168)	COG1670	JO	Protein N-acetyltransferase, RimJ/RimL family	--	--	--	--	--	--	--	None	None	GO:0008080(N-acetyltransferase activity)
orf00581	306	WP_003244236.1	MULTISPECIES: EamA family transporter [Bacillus]	P96680|YDFC_BACSU	Uncharacterized transporter YdfC	ydfC	Bacillus subtilis (strain 168)	COG0697	GER	Permease of the drug/metabolite transporter (DMT) superfamily	--	--	--	--	--	--	--	None	GO:0005886(plasma membrane);GO:0016021(integral component of membrane)	None
orf00582	482	WP_003244019.1	MULTISPECIES: PLP-dependent aminotransferase family protein [Bacillus]	P96681|YDFD_BACSU	Uncharacterized HTH-type transcriptional regulator YdfD	ydfD	Bacillus subtilis (strain 168)	COG1167	KE	DNA-binding transcriptional regulator, MocR family, contains an aminotransferase domain	K18907	norG	GntR family transcriptional regulator, regulator for abcA and norABC	None	None	None	None	GO:0009058(biosynthetic process);GO:1901605(alpha-amino acid metabolic process)	None	GO:0003677(DNA binding);GO:0003700(DNA-binding transcription factor activity);GO:0008483(transaminase activity);GO:0030170(pyridoxal phosphate binding)
orf00583	207	WP_003243530.1	MULTISPECIES: flavin reductase family protein [Bacillus]	P96682|YDFE_BACSU	Uncharacterized protein YdfE	ydfE	Bacillus subtilis (strain 168)	COG1853	C	FMN reductase RutF, DIM6/NTAB family	--	--	--	--	--	--	--	None	None	GO:0010181(FMN binding)
orf00584	226	WP_003244115.1	MULTISPECIES: winged helix-turn-helix transcriptional regulator [Bacillus]	P96683|YDFF_BACSU	Uncharacterized HTH-type transcriptional regulator YdfF	ydfF	Bacillus subtilis (strain 168)	COG0640	K	DNA-binding transcriptional regulator, ArsR family	--	--	--	--	--	--	--	GO:0010288(response to lead ion);GO:0010468(regulation of gene expression);GO:0046686(response to cadmium ion)	None	GO:0003677(DNA binding);GO:0003700(DNA-binding transcription factor activity);GO:0032791(lead ion binding);GO:0097063(cadmium ion sensor activity)
orf00585	147	WP_003242768.1	MULTISPECIES: carboxymuconolactone decarboxylase family protein [Bacillus]	P96684|YDFG_BACSU	Uncharacterized protein YdfG	ydfG	Bacillus subtilis (strain 168)	COG2128	P	Alkylhydroperoxidase family enzyme, contains CxxC motif	--	--	--	--	--	--	--	None	None	GO:0051920(peroxiredoxin activity)
orf00586	47	WP_041850748.1	MULTISPECIES: hypothetical protein [Bacillus]	C0H3W1|YDZQ_BACSU	Uncharacterized protein YdzQ	ydzQ	Bacillus subtilis (strain 168)	--	--	--	--	--	--	--	--	--	--	--	--	--
orf00587	387	AHA76487.1	Sensor histidine kinase ydfH [Bacillus subtilis PY79]	P96685|YDFH_BACSU	Sensor histidine kinase YdfH	ydfH	Bacillus subtilis (strain 168)	COG4585	T	Signal transduction histidine kinase ComP	K11623	ydfH	two-component system, NarL family, sensor histidine kinase YdfH [EC:2.7.13.3]	ko02020	Two-component system	Signal transduction	Environmental Information Processing	None	GO:0005886(plasma membrane);GO:0016021(integral component of membrane)	GO:0000155(phosphorelay sensor kinase activity);GO:0005524(ATP binding);GO:0046983(protein dimerization activity)
orf00588	213	WP_003244318.1	MULTISPECIES: two-component system response regulator YdfI [Bacillus]	P96686|YDFI_BACSU	Transcriptional regulatory protein YdfI	ydfI	Bacillus subtilis (strain 168)	COG2197	TK	DNA-binding response regulator, NarL/FixJ family, contains REC and HTH domains	K11624	ydfI	two-component system, NarL family, response regulator YdfI	ko02020	Two-component system	Signal transduction	Environmental Information Processing	GO:0000160(phosphorelay signal transduction system);GO:0006355(regulation of transcription, DNA-templated)	GO:0005737(cytoplasm)	GO:0003677(DNA binding)
orf00589	724	WP_003243548.1	MULTISPECIES: MMPL family transporter [Bacillus]	P96687|YDFJ_BACSU	Membrane protein YdfJ	ydfJ	Bacillus subtilis (strain 168)	COG2409	R	Predicted lipid transporter YdfJ, MMPL/SSD domain, RND superfamily	K11625	ydfJ	membrane protein YdfJ	ko02020	Two-component system	Signal transduction	Environmental Information Processing	None	GO:0005886(plasma membrane);GO:0016021(integral component of membrane)	None
orf00590	300	WP_003242638.1	MULTISPECIES: carboxylesterase [Bacillus]	P96688|NAP_BACSU	Uncharacterized carboxylesterase nap	nap	Bacillus subtilis (strain 168)	COG0596	HR	2-succinyl-6-hydroxy-2,4-cyclohexadiene-1-carboxylate synthase MenH and related esterases, alpha/beta hydrolase fold	--	--	--	--	--	--	--	None	None	GO:0080030(methyl indole-3-acetate esterase activity)
orf00591	42	AHA76492.1	Hypothetical Protein U712_02705 [Bacillus subtilis PY79]	--	--	--	--	--	--	--	--	--	--	--	--	--	--	--	--	--
orf00592	229	WP_003242513.1	MULTISPECIES: DUF554 domain-containing protein [Bacillus]	P96689|YDFK_BACSU	Uncharacterized membrane protein YdfK	ydfK	Bacillus subtilis (strain 168)	COG1811	S	Uncharacterized membrane protein YqgA, affects biofilm formation	K07150	K07150	uncharacterized protein	None	None	None	None	None	GO:0005886(plasma membrane);GO:0016021(integral component of membrane)	None
orf00593	270	WP_003244218.1	MULTISPECIES: MerR family transcriptional regulator [Bacillus]	P96690|YDFL_BACSU	Uncharacterized HTH-type transcriptional regulator YdfL	ydfL	Bacillus subtilis (strain 168)	COG0789|COG4978	K|T	DNA-binding transcriptional regulator, MerR family|GyrI-like small molecule binding domain	--	--	--	--	--	--	--	GO:0006355(regulation of transcription, DNA-templated)	None	GO:0003677(DNA binding)
orf00594	297	WP_003244477.1	MULTISPECIES: manganese transporter MneP [Bacillus]	C0SP78|MNEP_BACSU	Manganese efflux system protein MneP	mneP	Bacillus subtilis (strain 168)	COG0053	P	Divalent metal cation (Fe/Co/Zn/Cd) efflux pump	--	--	--	--	--	--	--	None	GO:0005886(plasma membrane);GO:0016020(membrane);GO:0016021(integral component of membrane)	GO:0008324(cation transmembrane transporter activity)
orf00595	206	WP_003244392.1	MULTISPECIES: nitroreductase family protein [Bacillus]	P96692|MHQN_BACSU	Putative NAD(P)H nitroreductase MhqN	mhqN	Bacillus subtilis (strain 168)	COG0778	C	Nitroreductase	K15976	K15976	putative NAD(P)H nitroreductase [EC:1.-.-.-]	None	None	None	None	GO:0009636(response to toxic substance);GO:0019439(aromatic compound catabolic process)	GO:0005737(cytoplasm)	GO:0016491(oxidoreductase activity)
orf00596	312	WP_003234172.1	MULTISPECIES: ring-cleaving dioxygenase [Bacillus]	P96693|MHQO_BACSU	Putative ring-cleaving dioxygenase MhqO	mhqO	Bacillus subtilis (strain 168)	COG0346	Q	Catechol 2,3-dioxygenase or related enzyme, vicinal oxygen chelate (VOC) family	K15975	K15975	glyoxalase family protein	None	None	None	None	GO:0009636(response to toxic substance);GO:0019439(aromatic compound catabolic process)	GO:0005737(cytoplasm)	GO:0046872(metal ion binding);GO:0051213(dioxygenase activity)
orf00597	129	WP_003234169.1	MULTISPECIES: DoxX family protein [Bacillus]	P96694|MHQP_BACSU	Putative oxidoreductase MhqP	mhqP	Bacillus subtilis (strain 168)	COG2259	S	Uncharacterized membrane protein YphA, DoxX/SURF4 family	K15977	K15977	putative oxidoreductase	None	None	None	None	GO:0009636(response to toxic substance);GO:0019439(aromatic compound catabolic process)	GO:0005886(plasma membrane);GO:0016021(integral component of membrane)	GO:0016491(oxidoreductase activity)
orf00598	112	WP_003244013.1	MULTISPECIES: thioredoxin family protein [Bacillus]	P96695|YDFQ_BACSU	Thioredoxin-like protein YdfQ	ydfQ	Bacillus subtilis (strain 168)	COG3118	O	Chaperedoxin CnoX, contains thioredoxin-like and TPR-like domains, YbbN/TrxSC family	--	--	--	--	--	--	--	--	--	--
orf00599	78	WP_003244342.1	MULTISPECIES: spore germination protein [Bacillus]	O31496|YDZH_BACSU	Uncharacterized protein YdzH	ydzH	Bacillus subtilis (strain 168)	--	--	--	--	--	--	--	--	--	--	--	--	--
orf00600	39	RPK08443.1	hypothetical protein EH5_03838 [Bacillus subtilis]	--	--	--	--	--	--	--	--	--	--	--	--	--	--	--	--	--
orf00601	46	WP_003234161.1	hypothetical protein [Bacillus subtilis]	--	--	--	--	--	--	--	--	--	--	--	--	--	--	--	--	--
orf00602	76	WP_003244212.1	MULTISPECIES: germination protein [Bacilli]	C0H3W2|YDZR_BACSU	Spore germination protein-like protein YdzR	ydzR	Bacillus subtilis (strain 168)	COG5911	D	Spore germination protease Gpr	--	--	--	--	--	--	--	--	--	--
orf00603	193	WP_003234158.1	MULTISPECIES: DUF421 domain-containing protein [Bacillus]	P96696|YDFR_BACSU	UPF0702 transmembrane protein YdfR	ydfR	Bacillus subtilis (strain 168)	COG2323	S	Uncharacterized membrane protein YcaP, DUF421 family	--	--	--	--	--	--	--	None	GO:0005886(plasma membrane);GO:0016021(integral component of membrane)	None
orf00604	235	WP_003234156.1	MULTISPECIES: DUF421 domain-containing protein [Bacillus]	P96697|YDFS_BACSU	UPF0702 transmembrane protein YdfS	ydfS	Bacillus subtilis (strain 168)	COG2323	S	Uncharacterized membrane protein YcaP, DUF421 family	--	--	--	--	--	--	--	None	GO:0005886(plasma membrane);GO:0016021(integral component of membrane)	None
orf00605	143	WP_003234154.1	MULTISPECIES: spore coat protein CotP [Bacillus]	P96698|COTP_BACSU	Spore coat protein P	cotP	Bacillus subtilis (strain 168)	COG0071	O	Small heat shock protein IbpA, HSP20 family	K13993	HSP20	HSP20 family protein	ko04141	Protein processing in endoplasmic reticulum	Folding, sorting and degradation	Genetic Information Processing	GO:0030435(sporulation resulting in formation of a cellular spore)	None	None
orf00606	80	WP_003234151.1	MULTISPECIES: spore germination protein [Bacteria]	P96699|YDGA_BACSU	Uncharacterized protein YdgA	ydgA	Bacillus subtilis (strain 168)	COG5911	D	Spore germination protease Gpr	--	--	--	--	--	--	--	--	--	--
orf00607	90	WP_003243854.1	MULTISPECIES: spore germination protein [Bacillus]	P96700|YDGB_BACSU	Uncharacterized protein YdgB	ydgB	Bacillus subtilis (strain 168)	COG5911	D	Spore germination protease Gpr	--	--	--	--	--	--	--	--	--	--
orf00608	195	WP_003234149.1	MULTISPECIES: TetR/AcrR family transcriptional regulator [Bacillus]	P96701|YDGC_BACSU	Uncharacterized HTH-type transcriptional regulator YdgC	ydgC	Bacillus subtilis (strain 168)	COG1309	K	DNA-binding protein, AcrR family, includes nucleoid occlusion protein SlmA	--	--	--	--	--	--	--	None	None	GO:0003677(DNA binding)
orf00609	110	KIO57141.1	hypothetical protein B4143_0575 [Bacillus subtilis]	P96702|YDGD_BACSU	Uncharacterized protein YdgD	ydgD	Bacillus subtilis (strain 168)	--	--	--	--	--	--	--	--	--	--	None	GO:0005886(plasma membrane);GO:0016021(integral component of membrane)	None
orf00610	157	WP_003234145.1	MULTISPECIES: GNAT family N-acetyltransferase [Bacillus]	P96703|YDGE_BACSU	Uncharacterized N-acetyltransferase YdgE	ydgE	Bacillus subtilis (strain 168)	COG0456	J	Ribosomal protein S18 acetylase RimI and related acetyltransferases	--	--	--	--	--	--	--	None	None	GO:0008080(N-acetyltransferase activity)
orf00611	547	WP_003234144.1	MULTISPECIES: ABC-F type ribosomal protection protein VmlR [Bacillus]	P39115|VMLR_BACSU	Ribosome protection protein VmlR	vmlR	Bacillus subtilis (strain 168)	COG0488	R	ATPase components of ABC transporters with duplicated ATPase domains	K18231	msr, vmlR	macrolide transport system ATP-binding/permease protein	ko02010	ABC transporters	Membrane transport	Environmental Information Processing	GO:0046677(response to antibiotic);GO:0072344(rescue of stalled ribosome)	GO:0005737(cytoplasm)	GO:0000049(tRNA binding);GO:0005524(ATP binding);GO:0019843(rRNA binding)
orf00612	458	WP_003234143.1	MULTISPECIES: amino acid permease [Bacillus]	P96704|YDGF_BACSU	Uncharacterized transporter YdgF	ydgF	Bacillus subtilis (strain 168)	COG1113	E	L-asparagine transporter or related permease	K11737	cycA	D-serine/D-alanine/glycine transporter	None	None	None	None	GO:0006865(amino acid transport);GO:0055085(transmembrane transport)	GO:0005886(plasma membrane);GO:0016021(integral component of membrane)	None
orf00613	39	--	--	--	--	--	--	--	--	--	--	--	--	--	--	--	--	--	--	--
orf00614	172	WP_003234141.1	MULTISPECIES: damage-inducible protein DinB [Bacillus]	Q02886|DINB_BACSU	Protein DinB	dinB	Bacillus subtilis (strain 168)	COG2318	Q	Bacillithiol/mycothiol S-transferase BstA/DinB, DinB/YfiT family (unrelated to E. coli DinB)	--	--	--	--	--	--	--	None	None	GO:0046872(metal ion binding)
orf00615	152	AOA53201.1	putative HTH-type transcriptional regulator YdgG [Bacillus subtilis]	P96705|YDGG_BACSU	Uncharacterized HTH-type transcriptional regulator YdgG	ydgG	Bacillus subtilis (strain 168)	COG1846	K	DNA-binding transcriptional regulator, MarR family	K21454	tcaR	MarR family transcriptional regulator, teicoplanin-associated locus regulator	None	None	None	None	GO:0006355(regulation of transcription, DNA-templated)	None	GO:0000976(transcription cis-regulatory region binding);GO:0003700(DNA-binding transcription factor activity)
orf00616	885	WP_003242658.1	MULTISPECIES: MMPL family transporter [Bacillus]	P96706|YDGH_BACSU	Putative membrane protein YdgH	ydgH	Bacillus subtilis (strain 168)	COG2409	R	Predicted lipid transporter YdfJ, MMPL/SSD domain, RND superfamily	K06994	K06994	putative drug exporter of the RND superfamily	None	None	None	None	None	GO:0005886(plasma membrane);GO:0016021(integral component of membrane)	None
orf00617	209	WP_003234135.1	MULTISPECIES: nitroreductase family protein [Bacillus]	P96707|YDGI_BACSU	Putative NAD(P)H nitroreductase YdgI	ydgI	Bacillus subtilis (strain 168)	COG0778	C	Nitroreductase	--	--	--	--	--	--	--	None	None	GO:0016491(oxidoreductase activity)
orf00618	144	EHA29063.1	MarR family transcriptional regulator [Bacillus subtilis subsp. subtilis str. SC-8]	P96708|YDGJ_BACSU	Uncharacterized HTH-type transcriptional regulator YdgJ	ydgJ	Bacillus subtilis (strain 168)	COG1846	K	DNA-binding transcriptional regulator, MarR family	--	--	--	--	--	--	--	GO:0045892(negative regulation of transcription, DNA-templated)	None	GO:0000976(transcription cis-regulatory region binding);GO:0003700(DNA-binding transcription factor activity)
orf00619	402	WP_003234132.1	MULTISPECIES: Bcr/CflA family efflux MFS transporter [Bacillus]	P96709|YDGK_BACSU	Uncharacterized MFS-type transporter YdgK	ydgK	Bacillus subtilis (strain 168)	COG2814	G	Predicted arabinose efflux permease AraJ, MFS family	K07552	bcr, tcaB	MFS transporter, DHA1 family, multidrug resistance protein	None	None	None	None	GO:1990961(xenobiotic detoxification by transmembrane export across the plasma membrane)	GO:0005886(plasma membrane);GO:0016021(integral component of membrane)	GO:0042910(xenobiotic transmembrane transporter activity)
orf00620	245	WP_003234130.1	MULTISPECIES: sulfite exporter TauE/SafE family protein [Bacillus]	O05493|YDHB_BACSU	Probable membrane transporter protein YdhB	ydhB	Bacillus subtilis (strain 168)	COG0730	P	Sulfite exporter TauE/SafE/YfcA and related permeases, UPF0721 family	K07090	K07090	uncharacterized protein	None	None	None	None	None	GO:0005886(plasma membrane);GO:0016021(integral component of membrane)	None
orf00621	224	WP_003234129.1	MULTISPECIES: GntR family transcriptional regulator [Bacillus]	O05494|YDHC_BACSU	Uncharacterized HTH-type transcriptional regulator YdhC	ydhC	Bacillus subtilis (strain 168)	COG1802	K	DNA-binding transcriptional regulator, GntR family	--	--	--	--	--	--	--	None	None	GO:0003700(DNA-binding transcription factor activity);GO:0043565(sequence-specific DNA binding)
orf00622	420	WP_003234126.1	MULTISPECIES: glycoside hydrolase family 18 protein [Bacillus]	O05495|YDHD_BACSU	Putative sporulation-specific glycosylase YdhD	ydhD	Bacillus subtilis (strain 168)	COG3858	D	Spore cortex hydrolase SleL/YaaH, N-acetylglucosaminidase of GH18 family	--	--	--	--	--	--	--	GO:0000272(polysaccharide catabolic process);GO:0030435(sporulation resulting in formation of a cellular spore)	GO:0031160(spore wall)	GO:0008061(chitin binding);GO:0016798(hydrolase activity, acting on glycosyl bonds)
orf00623	395	WP_003234124.1	MULTISPECIES: glycosyltransferase [Bacillus]	O05496|YDHE_BACSU	Uncharacterized UDP-glucosyltransferase YdhE	ydhE	Bacillus subtilis (strain 168)	COG1819	G	UDP:flavonoid glycosyltransferase YjiC, YdhE family	--	--	--	--	--	--	--	GO:0016999(antibiotic metabolic process)	GO:0043231(intracellular membrane-bounded organelle)	GO:0008194(UDP-glycosyltransferase activity);GO:0016758(hexosyltransferase activity)
orf00624	250	BAA19697.1	ydhF [Bacillus subtilis]	O05497|YDHF_BACSU	Uncharacterized protein YdhF	ydhF	Bacillus subtilis (strain 168)	--	--	--	--	--	--	--	--	--	--	--	--	--
orf00625	462	AIY91861.1	alkaline phosphatase [Bacillus subtilis subsp. subtilis str. 168]	P19405|PPB3_BACSU	Alkaline phosphatase 3	phoB	Bacillus subtilis (strain 168)	COG1785	PR	Alkaline phosphatase	K01077	E3.1.3.1, phoA, phoB	alkaline phosphatase [EC:3.1.3.1]	ko00730|ko00790|ko02020	Thiamine metabolism|Folate biosynthesis|Two-component system	Metabolism of cofactors and vitamins|Metabolism of cofactors and vitamins|Signal transduction	Metabolism|Metabolism|Environmental Information Processing	GO:0016311(dephosphorylation)	None	GO:0004035(alkaline phosphatase activity);GO:0046872(metal ion binding)
orf00626	123	WP_003244145.1	MULTISPECIES: iron chaperone frataxin [Bacillus]	Q797E6|FRA_BACSU	Intracellular iron chaperone frataxin	fra	Bacillus subtilis (strain 168)	COG5646	OP	Iron-binding protein Fra/YdhG, frataxin family (Fe-S cluster biosynthesis)	K05937	K05937	uncharacterized protein	None	None	None	None	GO:0006811(ion transport);GO:0055072(iron ion homeostasis)	GO:0005737(cytoplasm)	GO:0046872(metal ion binding)
orf00627	165	WP_003234115.1	MULTISPECIES: YdhH/YoaO family protein [Bacillus]	O05500|YDHH_BACSU	Uncharacterized protein YdhH	ydhH	Bacillus subtilis (strain 168)	--	--	--	--	--	--	--	--	--	--	None	GO:0016021(integral component of membrane)	None
orf00628	159	AHA76528.1	Uncharacterized protein ydhI [Bacillus subtilis PY79]	O05501|YDHI_BACSU	Uncharacterized protein YdhI	ydhI	Bacillus subtilis (strain 168)	COG0456	J	Ribosomal protein S18 acetylase RimI and related acetyltransferases	--	--	--	--	--	--	--	None	None	GO:0008080(N-acetyltransferase activity)
orf00629	325	WP_003234111.1	MULTISPECIES: HD domain-containing protein [Bacillus]	O05502|YDHJ_BACSU	Uncharacterized protein YdhJ	ydhJ	Bacillus subtilis (strain 168)	COG1078	R	HD superfamily phosphohydrolase	K06885	K06885	uncharacterized protein	None	None	None	None	GO:0006203(dGTP catabolic process)	None	GO:0008832(dGTPase activity)
orf00630	38	AHA76530.1	Hypothetical Protein U712_02895 [Bacillus subtilis PY79]	--	--	--	--	--	--	--	--	--	--	--	--	--	--	--	--	--
orf00631	208	AKN12662.1	DUF1541 domain-containing protein [Bacillus subtilis]	O05503|YDHK_BACSU	Uncharacterized protein YdhK	ydhK	Bacillus subtilis (strain 168)	--	--	--	--	--	--	--	--	--	--	--	--	--
orf00632	388	WP_003234105.1	MULTISPECIES: purine transporter PbuE [Bacillus]	Q797E3|PBUE_BACSU	Purine efflux pump PbuE	pbuE	Bacillus subtilis (strain 168)	COG2814	G	Predicted arabinose efflux permease AraJ, MFS family	K18567	pbuE	MFS transporter, DHA1 family, purine base/nucleoside efflux pump	None	None	None	None	None	GO:0005886(plasma membrane);GO:0016021(integral component of membrane)	GO:0022857(transmembrane transporter activity)
orf00633	103	WP_003242472.1	MULTISPECIES: PTS sugar transporter subunit IIB [Bacillus]	O05505|PTEB_BACSU	PTS system oligo-beta-mannoside-specific EIIB component	gmuB	Bacillus subtilis (strain 168)	COG1440	G	Phosphotransferase system cellobiose-specific component IIB	K02760	celA, chbB	cellobiose PTS system EIIB component [EC:2.7.1.196 2.7.1.205]	ko00500|ko02060	Starch and sucrose metabolism|Phosphotransferase system (PTS)	Carbohydrate metabolism|Membrane transport	Metabolism|Environmental Information Processing	GO:0009401(phosphoenolpyruvate-dependent sugar phosphotransferase system);GO:0015774(polysaccharide transport)	GO:0005737(cytoplasm)	GO:0008982(protein-N(PI)-phosphohistidine-sugar phosphotransferase activity);GO:0016301(kinase activity)
orf00634	110	WP_003243550.1	MULTISPECIES: PTS lactose/cellobiose transporter subunit IIA [Bacillus]	O05506|PTEA_BACSU	PTS system oligo-beta-mannoside-specific EIIA component	gmuA	Bacillus subtilis (strain 168)	COG1447	G	Phosphotransferase system cellobiose-specific component IIA	K02759	celC, chbA	cellobiose PTS system EIIA component [EC:2.7.1.196 2.7.1.205]	ko00500|ko02060	Starch and sucrose metabolism|Phosphotransferase system (PTS)	Carbohydrate metabolism|Membrane transport	Metabolism|Environmental Information Processing	GO:0009401(phosphoenolpyruvate-dependent sugar phosphotransferase system);GO:0015774(polysaccharide transport)	GO:0005737(cytoplasm)	GO:0016301(kinase activity)
orf00635	442	AGA22005.1	Hypothetical protein YdhO [Bacillus subtilis subsp. subtilis str. BSP1]	O05507|PTEC_BACSU	PTS system oligo-beta-mannoside-specific EIIC component	gmuC	Bacillus subtilis (strain 168)	COG1455	G	Phosphotransferase system cellobiose-specific component IIC	K02761	celB, chbC	cellobiose PTS system EIIC component	ko00500|ko02060	Starch and sucrose metabolism|Phosphotransferase system (PTS)	Carbohydrate metabolism|Membrane transport	Metabolism|Environmental Information Processing	GO:0009401(phosphoenolpyruvate-dependent sugar phosphotransferase system);GO:0015774(polysaccharide transport);GO:1901264(carbohydrate derivative transport)	GO:0005886(plasma membrane);GO:0016021(integral component of membrane)	GO:0008982(protein-N(PI)-phosphohistidine-sugar phosphotransferase activity)
orf00636	465	WP_003243625.1	MULTISPECIES: 6-phospho-beta-glucosidase GmuD [Bacillus]	O05508|GMUD_BACSU	6-phospho-beta-glucosidase GmuD	gmuD	Bacillus subtilis (strain 168)	COG2723	G	Beta-glucosidase/6-phospho-beta-glucosidase/beta-galactosidase	K01223	E3.2.1.86B, bglA	6-phospho-beta-glucosidase [EC:3.2.1.86]	ko00010|ko00500	Glycolysis / Gluconeogenesis|Starch and sucrose metabolism	Carbohydrate metabolism|Carbohydrate metabolism	Metabolism|Metabolism	GO:0000272(polysaccharide catabolic process);GO:0016052(carbohydrate catabolic process)	GO:0005829(cytosol)	GO:0008422(beta-glucosidase activity);GO:0008706(6-phospho-beta-glucosidase activity);GO:0103047(methyl beta-D-glucoside 6-phosphate glucohydrolase activity)
orf00637	237	WP_003234096.1	MULTISPECIES: transcriptional regulator GmuR [Bacillus]	O05509|GMUR_BACSU	HTH-type transcriptional regulator GmuR	gmuR	Bacillus subtilis (strain 168)	COG2188	K	DNA-binding transcriptional regulator, GntR family	K03492	gmuR	GntR family transcriptional regulator, regulator of glucomannan utilization	None	None	None	None	GO:0045892(negative regulation of transcription, DNA-templated)	GO:0005737(cytoplasm)	GO:0003677(DNA binding);GO:0003700(DNA-binding transcription factor activity)
orf00638	299	WP_003234095.1	MULTISPECIES: fructokinase GmuE [Bacillus]	O05510|SCRK_BACSU	Putative fructokinase	gmuE	Bacillus subtilis (strain 168)	COG1940	GK	Sugar kinase of the NBD/HSP70 family, may contain an N-terminal HTH domain	K00847	E2.7.1.4, scrK	fructokinase [EC:2.7.1.4]	ko00051|ko00500|ko00520	Fructose and mannose metabolism|Starch and sucrose metabolism|Amino sugar and nucleotide sugar metabolism	Carbohydrate metabolism|Carbohydrate metabolism|Carbohydrate metabolism	Metabolism|Metabolism|Metabolism	GO:0000272(polysaccharide catabolic process);GO:0045892(negative regulation of transcription, DNA-templated)	None	GO:0000976(transcription cis-regulatory region binding);GO:0005524(ATP binding);GO:0008865(fructokinase activity);GO:0046872(metal ion binding)
orf00639	315	WP_003242491.1	MULTISPECIES: mannose-6-phosphate isomerase, class I [Bacillus]	O05511|MANA2_BACSU	Probable mannose-6-phosphate isomerase GmuF	gmuF	Bacillus subtilis (strain 168)	COG1482	G	Mannose-6-phosphate isomerase, class I	K01809	manA, MPI	mannose-6-phosphate isomerase [EC:5.3.1.8]	ko00051|ko00520|ko00541	Fructose and mannose metabolism|Amino sugar and nucleotide sugar metabolism|O-Antigen nucleotide sugar biosynthesis	Carbohydrate metabolism|Carbohydrate metabolism|Glycan biosynthesis and metabolism	Metabolism|Metabolism|Metabolism	GO:0005975(carbohydrate metabolic process);GO:0045892(negative regulation of transcription, DNA-templated)	None	GO:0000976(transcription cis-regulatory region binding);GO:0004476(mannose-6-phosphate isomerase activity);GO:0008270(zinc ion binding)
orf00640	362	WP_003244107.1	MULTISPECIES: mannan endo-1,4-beta-mannosidase [Bacillus]	O05512|MANB_BACSU	Mannan endo-1,4-beta-mannosidase	gmuG	Bacillus subtilis (strain 168)	COG4124	G	Beta-mannanase	K01218	gmuG	mannan endo-1,4-beta-mannosidase [EC:3.2.1.78]	ko00051|ko02024	Fructose and mannose metabolism|Quorum sensing	Carbohydrate metabolism|Cellular community - prokaryotes	Metabolism|Cellular Processes	GO:0000272(polysaccharide catabolic process);GO:0006080(substituted mannan metabolic process)	GO:0005576(extracellular region)	GO:0016985(mannan endo-1,4-beta-mannosidase activity)
orf00641	151	AGA22011.1	Hypothetical protein YdhU [Bacillus subtilis subsp. subtilis str. BSP1]	P80878|MCAT_BACSU	Probable manganese catalase	ydbD	Bacillus subtilis (strain 168)	COG3546	P	Mn-containing catalase (includes spore coat protein CotJC)	K07217	K07217	Mn-containing catalase	None	None	None	None	None	None	GO:0004096(catalase activity);GO:0046872(metal ion binding)
orf00642	64	AIY91876.1	hypothetical protein QU35_03370 [Bacillus subtilis subsp. subtilis str. 168]	O34423|YJQC_BACSU	Uncharacterized protein YjqC	yjqC	Bacillus subtilis (strain 168)	COG3546	P	Mn-containing catalase (includes spore coat protein CotJC)	K07217	K07217	Mn-containing catalase	None	None	None	None	None	None	GO:0004096(catalase activity);GO:0046872(metal ion binding)
orf00643	157	AKE21810.1	hypothetical protein BsLM_0009 [Bacillus sp. LM 4-2]	--	--	--	--	--	--	--	--	--	--	--	--	--	--	--	--	--
orf00644	325	WP_003234080.1	MULTISPECIES: thiamine-phosphate kinase [Bacillus]	O05514|THIL_BACSU	Thiamine-monophosphate kinase	thiL	Bacillus subtilis (strain 168)	COG0611	H	Thiamine monophosphate kinase	K00946	thiL	thiamine-monophosphate kinase [EC:2.7.4.16]	ko00730	Thiamine metabolism	Metabolism of cofactors and vitamins	Metabolism	GO:0009228(thiamine biosynthetic process);GO:0009229(thiamine diphosphate biosynthetic process)	None	GO:0000287(magnesium ion binding);GO:0005524(ATP binding);GO:0009030(thiamine-phosphate kinase activity)
orf00645	158	BAM49512.1	hypothetical protein BEST7613_0581 [Bacillus subtilis BEST7613]	O05515|TSAE_BACSU	tRNA threonylcarbamoyladenosine biosynthesis protein TsaE	tsaE	Bacillus subtilis (strain 168)	COG0802	J	tRNA A37 threonylcarbamoyladenosine biosynthesis protein TsaE	K06925	tsaE	tRNA threonylcarbamoyladenosine biosynthesis protein TsaE	None	None	None	None	GO:0002949(tRNA threonylcarbamoyladenosine modification)	GO:0005737(cytoplasm)	GO:0005524(ATP binding);GO:0046872(metal ion binding)
orf00646	229	WP_003234078.1	MULTISPECIES: tRNA (adenosine(37)-N6)-threonylcarbamoyltransferase complex dimerization subunit type 1 TsaB [Bacillus]	O05516|TSAB_BACSU	tRNA threonylcarbamoyladenosine biosynthesis protein TsaB	tsaB	Bacillus subtilis (strain 168)	COG1214	J	tRNA A37 threonylcarbamoyladenosine modification protein TsaB	K14742	tsaB	tRNA threonylcarbamoyladenosine biosynthesis protein TsaB	None	None	None	None	GO:0002949(tRNA threonylcarbamoyladenosine modification)	GO:0005737(cytoplasm)	None
orf00647	151	WP_003243019.1	MULTISPECIES: ribosomal protein S18-alanine N-acetyltransferase [Bacillus]	O05517|RIMI_BACSU	Putative [ribosomal protein S18]-alanine N-acetyltransferase	rimI	Bacillus subtilis (strain 168)	COG0456	J	Ribosomal protein S18 acetylase RimI and related acetyltransferases	K03789	rimI	[ribosomal protein S18]-alanine N-acetyltransferase [EC:2.3.1.266]	None	None	None	None	GO:0006474(N-terminal protein amino acid acetylation)	GO:0005737(cytoplasm)	GO:0008999(ribosomal-protein-alanine N-acetyltransferase activity)
orf00648	346	WP_003244138.1	MULTISPECIES: tRNA (adenosine(37)-N6)-threonylcarbamoyltransferase complex transferase subunit TsaD [Bacillus]	O05518|TSAD_BACSU	tRNA N6-adenosine threonylcarbamoyltransferase	tsaD	Bacillus subtilis (strain 168)	COG0533	J	tRNA A37 threonylcarbamoyltransferase TsaD	K01409	KAE1, tsaD, QRI7	N6-L-threonylcarbamoyladenine synthase [EC:2.3.1.234]	None	None	None	None	GO:0002949(tRNA threonylcarbamoyladenosine modification)	GO:0000408(EKC/KEOPS complex);GO:0005737(cytoplasm)	GO:0005506(iron ion binding);GO:0061711(N(6)-L-threonylcarbamoyladenine synthase activity)
orf00649	642	WP_003244150.1	MULTISPECIES: ABC-F family ATP-binding cassette domain-containing protein [Bacillus]	O05519|YDIF_BACSU	Putative ATP-binding protein YdiF	ydiF	Bacillus subtilis (strain 168)	COG0488	R	ATPase components of ABC transporters with duplicated ATPase domains	K06158	ABCF3	ATP-binding cassette, subfamily F, member 3	None	None	None	None	None	None	GO:0003677(DNA binding);GO:0005524(ATP binding);GO:0042626(ATPase-coupled transmembrane transporter activity)
orf00650	170	WP_003243499.1	MULTISPECIES: cyclic pyranopterin monophosphate synthase MoaC [Bacillus]	O05520|MOAC_BACSU	Cyclic pyranopterin monophosphate synthase	moaC	Bacillus subtilis (strain 168)	COG0315	H	Molybdenum cofactor biosynthesis enzyme MoaC	K03637	moaC, CNX3	cyclic pyranopterin monophosphate synthase [EC:4.6.1.17]	ko00790|ko04122	Folate biosynthesis|Sulfur relay system	Metabolism of cofactors and vitamins|Folding, sorting and degradation	Metabolism|Genetic Information Processing	GO:0006777(Mo-molybdopterin cofactor biosynthetic process)	None	GO:0061799(cyclic pyranopterin monophosphate synthase activity)
orf00651	215	WP_003234073.1	MULTISPECIES: redox-sensing transcriptional repressor Rex [Bacillus]	O05521|REX_BACSU	Redox-sensing transcriptional repressor Rex	rex	Bacillus subtilis (strain 168)	COG2344	K	NADH/NAD ratio-sensing transcriptional regulator Rex	K01926	rex	redox-sensing transcriptional repressor	None	None	None	None	GO:0045892(negative regulation of transcription, DNA-templated);GO:0051775(response to redox state)	GO:0005737(cytoplasm)	GO:0003677(DNA binding);GO:0003700(DNA-binding transcription factor activity)
orf00652	57	WP_003234072.1	MULTISPECIES: sec-independent protein translocase protein TatAY [Bacillus]	O05522|TATAY_BACSU	Sec-independent protein translocase protein TatAy	tatAy	Bacillus subtilis (strain 168)	COG1826	U	Twin-arginine protein secretion pathway components TatA and TatB	K03116	tatA	sec-independent protein translocase protein TatA	ko03060|ko03070	Protein export|Bacterial secretion system	Folding, sorting and degradation|Membrane transport	Genetic Information Processing|Environmental Information Processing	GO:0043953(protein transport by the Tat complex)	GO:0005829(cytosol);GO:0005887(integral component of plasma membrane);GO:0033281(TAT protein transport complex)	GO:0008320(protein transmembrane transporter activity)
orf00653	251	AHA76550.1	Sec-independent protein translocase protein tatCy [Bacillus subtilis PY79]	O05523|TATCY_BACSU	Sec-independent protein translocase protein TatCy	tatC2	Bacillus subtilis (strain 168)	COG0805	U	Twin-arginine protein secretion pathway component TatC	K03118	tatC	sec-independent protein translocase protein TatC	ko03060|ko03070	Protein export|Bacterial secretion system	Folding, sorting and degradation|Membrane transport	Genetic Information Processing|Environmental Information Processing	GO:0043953(protein transport by the Tat complex);GO:0065002(intracellular protein transmembrane transport)	GO:0005887(integral component of plasma membrane);GO:0033281(TAT protein transport complex)	GO:0009977(proton motive force dependent protein transmembrane transporter activity)
orf00654	63	WP_003225680.1	MULTISPECIES: YdiK family protein [Bacillus]	O05524|YDIK_BACSU	Uncharacterized lipoprotein YdiK	ydiK	Bacillus subtilis (strain 168)	--	--	--	--	--	--	--	--	--	--	None	GO:0005886(plasma membrane);GO:0016021(integral component of membrane)	None
orf00655	244	WP_003234069.1	MULTISPECIES: CPBP family intramembrane metalloprotease [Bacillus]	O05525|YDIL_BACSU	Putative membrane peptidase YdiL	ydiL	Bacillus subtilis (strain 168)	COG1266	O	Membrane protease YdiL, CAAX protease family	K07052	K07052	uncharacterized protein	None	None	None	None	GO:0071586(CAAX-box protein processing)	GO:0005886(plasma membrane);GO:0016021(integral component of membrane)	GO:0004222(metalloendopeptidase activity)
orf00656	94	AFQ56521.1	Chaperonin small subunit [Bacillus subtilis QB928]	P28599|CH10_BACSU	10 kDa chaperonin	groS	Bacillus subtilis (strain 168)	COG0234	O	Co-chaperonin GroES (HSP10)	K04078	groES, HSPE1	chaperonin GroES	None	None	None	None	GO:0051085(chaperone cofactor-dependent protein refolding)	GO:0005737(cytoplasm)	GO:0005524(ATP binding);GO:0016887(ATP hydrolysis activity);GO:0046872(metal ion binding);GO:0051082(unfolded protein binding);GO:0051087(chaperone binding)
orf00657	544	WP_003243151.1	MULTISPECIES: chaperonin GroEL [Bacillus]	P28598|CH60_BACSU	60 kDa chaperonin	groL	Bacillus subtilis (strain 168)	COG0459	O	Chaperonin GroEL (HSP60 family)	K04077	groEL, HSPD1	chaperonin GroEL	ko03018|ko04212|ko04940|ko05134|ko05152|ko05417	RNA degradation|Longevity regulating pathway - worm|Type I diabetes mellitus|Legionellosis|Tuberculosis|Lipid and atherosclerosis	Folding, sorting and degradation|Aging|Endocrine and metabolic disease|Infectious disease: bacterial|Infectious disease: bacterial|Cardiovascular disease	Genetic Information Processing|Organismal Systems|Human Diseases|Human Diseases|Human Diseases|Human Diseases	GO:0006457(protein folding);GO:0009408(response to heat);GO:0042026(protein refolding);GO:0051085(chaperone cofactor-dependent protein refolding)	GO:1990220(GroEL-GroES complex)	GO:0005524(ATP binding);GO:0016887(ATP hydrolysis activity);GO:0051082(unfolded protein binding)
orf00658	42	AHA76555.1	Hypothetical Protein U712_03025 [Bacillus subtilis PY79]	--	--	--	--	--	--	--	--	--	--	--	--	--	--	--	--	--
orf00659	50	AHA76556.1	Hypothetical Protein U712_03030 [Bacillus subtilis PY79]	--	--	--	--	--	--	--	--	--	--	--	--	--	--	--	--	--
orf00660	126	WP_003243716.1	MULTISPECIES: hypothetical protein [Bacillus]	O34672|YDIM_BACSU	Uncharacterized protein YdiM	ydiM	Bacillus subtilis (strain 168)	COG3378	X	DNA primase, phage- or plasmid-associated	--	--	--	--	--	--	--	--	--	--
orf00661	76	AHA76557.1	Uncharacterized protein ydzU [Bacillus subtilis PY79]	C0H3W7|YDZU_BACSU	Uncharacterized protein YdzU	ydzU	Bacillus subtilis (strain 168)	--	--	--	--	--	--	--	--	--	--	--	--	--
orf00662	427	WP_003234063.1	MULTISPECIES: DNA (cytosine-5-)-methyltransferase [Bacillus]	O34939|YDIO_BACSU	Probable BsuMI modification methylase subunit YdiO	ydiO	Bacillus subtilis (strain 168)	COG0270	L	DNA-cytosine methylase	K00558	DNMT1, dcm	DNA (cytosine-5)-methyltransferase 1 [EC:2.1.1.37]	ko00270|ko05206	Cysteine and methionine metabolism|MicroRNAs in cancer	Amino acid metabolism|Cancer: overview	Metabolism|Human Diseases	GO:0009307(DNA restriction-modification system);GO:0032776(DNA methylation on cytosine)	None	GO:0003886(DNA (cytosine-5-)-methyltransferase activity);GO:0008168(methyltransferase activity)
orf00663	389	AIY91897.1	methylase [Bacillus subtilis subsp. subtilis str. 168]	O34680|YDIP_BACSU	Probable BsuMI modification methylase subunit YdiP	ydiP	Bacillus subtilis (strain 168)	COG0270	L	DNA-cytosine methylase	K00558	DNMT1, dcm	DNA (cytosine-5)-methyltransferase 1 [EC:2.1.1.37]	ko00270|ko05206	Cysteine and methionine metabolism|MicroRNAs in cancer	Amino acid metabolism|Cancer: overview	Metabolism|Human Diseases	GO:0009307(DNA restriction-modification system);GO:0032776(DNA methylation on cytosine)	None	GO:0003886(DNA (cytosine-5-)-methyltransferase activity);GO:0008168(methyltransferase activity)
orf00664	313	WP_003244216.1	MULTISPECIES: type II restriction-modification system endonuclease YdiR [Bacillus]	O35025|YDIR_BACSU	Type-2 restriction enzyme BsuMI component YdiR	ydiR	Bacillus subtilis (strain 168)	--	--	--	--	--	--	--	--	--	--	GO:0009307(DNA restriction-modification system)	None	GO:0009036(type II site-specific deoxyribonuclease activity)
orf00665	239	KZD80025.1	Type II restriction-modification system restriction subunit [Bacillus subtilis]	O34885|YDIS_BACSU	Type-2 restriction enzyme BsuMI component YdiS	ydiS	Bacillus subtilis (strain 168)	COG1401	V	5-methylcytosine-specific restriction endonuclease McrBC, GTP-binding regulatory subunit McrB	--	--	--	--	--	--	--	GO:0009307(DNA restriction-modification system)	None	GO:0005524(ATP binding);GO:0009036(type II site-specific deoxyribonuclease activity);GO:0016887(ATP hydrolysis activity)
orf00666	465	WP_003234050.1	MULTISPECIES: LlaJI family restriction endonuclease [Bacillus]	O34303|YDJA_BACSU	Type-2 restriction enzyme BsuMI component YdjA	ydjA	Bacillus subtilis (strain 168)	--	--	--	--	--	--	--	--	--	--	GO:0009307(DNA restriction-modification system)	None	GO:0009036(type II site-specific deoxyribonuclease activity)
orf00667	45	AKN12695.1	hypothetical protein ABU16_1619 [Bacillus subtilis]	--	--	--	--	--	--	--	--	--	--	--	--	--	--	--	--	--
orf00668	57	WP_069149073.1	alpha/beta hydrolase [Bacillus subtilis]	O34778|YDJB_BACSU	Uncharacterized protein YdjB	ydjB	Bacillus subtilis (strain 168)	COG0412	Q	Dienelactone hydrolase	--	--	--	--	--	--	--	--	--	--
orf00669	54	WP_095432600.1	MULTISPECIES: tRNA-Val4 [unclassified Bacillus]	--	--	--	--	--	--	--	--	--	--	--	--	--	--	--	--	--
orf00670	829	WP_003234045.1	MULTISPECIES: glucitol operon transcriptional regulator GutR [Bacillus]	P39143|GUTR_BACSU	Transcription activator GutR	gutR	Bacillus subtilis (strain 168)	COG0457	R	Tetratricopeptide (TPR) repeat	K16247	gutR	LuxR family transcriptional regulator, glucitol operon activator	None	None	None	None	GO:0051607(defense response to virus)	GO:0005829(cytosol)	GO:0003677(DNA binding);GO:0005524(ATP binding);GO:0043531(ADP binding)
orf00671	377	AFQ56533.1	Glucitol (sorbitol) dehydrogenase [Bacillus subtilis QB928]	Q06004|DHSO_BACSU	Sorbitol dehydrogenase	gutB	Bacillus subtilis (strain 168)	COG1063	ER	Threonine dehydrogenase or related Zn-dependent dehydrogenase	K00008	SORD, gutB	L-iditol 2-dehydrogenase [EC:1.1.1.14]	ko00040|ko00051	Pentose and glucuronate interconversions|Fructose and mannose metabolism	Carbohydrate metabolism|Carbohydrate metabolism	Metabolism|Metabolism	None	None	GO:0003939(L-iditol 2-dehydrogenase activity);GO:0008270(zinc ion binding);GO:0046526(D-xylulose reductase activity)
orf00672	463	AFQ56534.1	H+-glucitol symporter [Bacillus subtilis QB928]	O34368|GUTA_BACSU	Probable glucitol transport protein GutA	gutA	Bacillus subtilis (strain 168)	COG2211	G	Na+/melibiose symporter or related transporter	K16248	gutA, gutP	probable glucitol transport protein GutA	None	None	None	None	GO:0006814(sodium ion transport);GO:0008643(carbohydrate transport);GO:0071702(organic substance transport)	GO:0005887(integral component of plasma membrane)	GO:0015293(symporter activity)
orf00673	308	WP_009968826.1	MULTISPECIES: carbohydrate kinase [Bacillus]	O34768|YDJE_BACSU	Uncharacterized sugar kinase YdjE	ydjE	Bacillus subtilis (strain 168)	COG0524	G	Sugar or nucleoside kinase, ribokinase family	K00847	E2.7.1.4, scrK	fructokinase [EC:2.7.1.4]	ko00051|ko00500|ko00520	Fructose and mannose metabolism|Starch and sucrose metabolism|Amino sugar and nucleotide sugar metabolism	Carbohydrate metabolism|Carbohydrate metabolism|Carbohydrate metabolism	Metabolism|Metabolism|Metabolism	None	None	GO:0016301(kinase activity);GO:0016773(phosphotransferase activity, alcohol group as acceptor)
orf00674	227	WP_003243015.1	MULTISPECIES: PspA/IM30 family protein [Bacillus]	P54617|PSPA_BACSU	Phage shock protein A homolog	ydjF	Bacillus subtilis (strain 168)	COG1842	KT	Phage shock protein A	K03969	pspA	phage shock protein A	None	None	None	None	None	GO:0009535(chloroplast thylakoid membrane);GO:0009706(chloroplast inner membrane)	None
orf00675	328	AHA76571.1	Uncharacterized protein ydjG [Bacillus subtilis PY79]	O34434|YDJG_BACSU	Uncharacterized protein YdjG	ydjG	Bacillus subtilis (strain 168)	COG1996	K	DNA-directed RNA polymerase, subunit RPC12/RpoP, contains C4-type Zn-finger	--	--	--	--	--	--	--	None	GO:0005886(plasma membrane);GO:0016021(integral component of membrane)	None
orf00676	254	WP_003242723.1	MULTISPECIES: YgcG family protein [Bacillus]	O35004|YDJH_BACSU	UPF0603 protein YdjH	ydjH	Bacillus subtilis (strain 168)	COG1512	S	Uncharacterized membrane protein YgcG, contains a TPM-fold domain	K06872	K06872	uncharacterized protein	None	None	None	None	None	GO:0005886(plasma membrane);GO:0016021(integral component of membrane)	None
orf00677	323	AXV60427.1	hypothetical protein DTQ03_03245 [Bacillus subtilis]	O34789|YDJI_BACSU	Uncharacterized protein YdjI	ydjI	Bacillus subtilis (strain 168)	COG4260	O	Membrane protease subunit, stomatin/prohibitin family, contains C-terminal Zn-ribbon domain	--	--	--	--	--	--	--	--	--	--
orf00678	341	WP_003242752.1	MULTISPECIES: two pore domain potassium channel family protein [Bacillus]	O34733|YDJJ_BACSU	Uncharacterized membrane protein YdjJ	ydjJ	Bacillus subtilis (strain 168)	--	--	--	--	--	--	--	--	--	--	None	GO:0005886(plasma membrane);GO:0016021(integral component of membrane)	None
orf00679	37	PWI59429.1	hypothetical protein DCS65_19175 [Bacillus subtilis]	--	--	--	--	--	--	--	--	--	--	--	--	--	--	--	--	--
orf00680	473	WP_003234027.1	MULTISPECIES: myo-inositol transporter IolT [Bacillus]	O34718|IOLT_BACSU	Major myo-inositol transporter IolT	iolT	Bacillus subtilis (strain 168)	COG2814	G	Predicted arabinose efflux permease AraJ, MFS family	K06609	iolT	MFS transporter, SP family, major inositol transporter	None	None	None	None	None	GO:0005886(plasma membrane);GO:0016021(integral component of membrane)	GO:0022857(transmembrane transporter activity)
orf00681	346	WP_003234015.1	MULTISPECIES: (R,R)-butanediol dehydrogenase [Bacillus]	O34788|BDHA_BACSU	(R,R)-butanediol dehydrogenase	bdhA	Bacillus subtilis (strain 168)	COG1063	ER	Threonine dehydrogenase or related Zn-dependent dehydrogenase	K00004	BDH, butB	(R,R)-butanediol dehydrogenase / meso-butanediol dehydrogenase / diacetyl reductase [EC:1.1.1.4 1.1.1.- 1.1.1.303]	ko00650	Butanoate metabolism	Carbohydrate metabolism	Metabolism	None	None	GO:0000721((R,R)-butanediol dehydrogenase activity);GO:0008270(zinc ion binding)
orf00682	41	EME09206.1	hypothetical protein BS732_1153 [Bacillus subtilis MB73/2]	--	--	--	--	--	--	--	--	--	--	--	--	--	--	--	--	--
orf00683	123	WP_003234013.1	MULTISPECIES: cell wall metabolism protein WalM [Bacillus]	P40775|YDJM_BACSU	Uncharacterized protein YdjM	ydjM	Bacillus subtilis (strain 168)	--	--	--	--	--	--	--	--	--	--	--	--	--
orf00684	348	WP_003243172.1	MULTISPECIES: PD40 domain-containing protein [Bacillus]	O34353|YDJN_BACSU	Uncharacterized protein YdjN	ydjN	Bacillus subtilis (strain 168)	COG0823	U	Periplasmic component TolB of the Tol biopolymer transport system	--	--	--	--	--	--	--	--	--	--
orf00685	52	WP_003243985.1	MULTISPECIES: hypothetical protein [Bacillus]	O24817|YDZJ_BACSU	Uncharacterized membrane protein YdzJ	ydzJ	Bacillus subtilis (strain 168)	--	--	--	--	--	--	--	--	--	--	None	GO:0005886(plasma membrane);GO:0016021(integral component of membrane)	None
orf00686	69	WP_003219370.1	MULTISPECIES: cold-shock protein [Bacillus]	O34759|YDJO_BACSU	Uncharacterized protein YdjO	ydjO	Bacillus subtilis (strain 168)	--	--	--	--	--	--	--	--	--	--	--	--	--
orf00687	271	WP_003244040.1	MULTISPECIES: alpha/beta hydrolase [Bacillus]	O34592|YDJP_BACSU	AB hydrolase superfamily protein YdjP	ydjP	Bacillus subtilis (strain 168)	COG0596	HR	2-succinyl-6-hydroxy-2,4-cyclohexadiene-1-carboxylate synthase MenH and related esterases, alpha/beta hydrolase fold	--	--	--	--	--	--	--	None	None	GO:0016787(hydrolase activity)
orf00688	329	WP_003243701.1	MULTISPECIES: DUF4003 domain-containing protein [Bacillus]	O34803|YEAA_BACSU	Uncharacterized protein YeaA	yeaA	Bacillus subtilis (strain 168)	--	--	--	--	--	--	--	--	--	--	--	--	--
orf00689	513	AFQ56549.1	Outer spore coat copper-dependent laccase [Bacillus subtilis QB928]	P07788|COTA_BACSU	Spore coat protein A	cotA	Bacillus subtilis (strain 168)	COG2132	DPM	Multicopper oxidase with three cupredoxin domains (includes cell division protein FtsP and spore coat protein CotA)	K06324	cotA	spore coat protein A, manganese oxidase [EC:1.16.3.3]	None	None	None	None	GO:0030435(sporulation resulting in formation of a cellular spore)	GO:0030288(outer membrane-bounded periplasmic space)	GO:0005507(copper ion binding);GO:0016491(oxidoreductase activity)
orf00690	469	WP_003233998.1	MULTISPECIES: GABA permease [Bacillus]	P46349|GABP_BACSU	GABA permease	gabP	Bacillus subtilis (strain 168)	COG1113	E	L-asparagine transporter or related permease	K11735	gabP	GABA permease	None	None	None	None	GO:0009450(gamma-aminobutyric acid catabolic process)	GO:0005886(plasma membrane);GO:0016021(integral component of membrane)	GO:0015185(gamma-aminobutyric acid transmembrane transporter activity)
orf00691	290	WP_003233995.1	MULTISPECIES: manganese transporter MneS [Bacillus]	P46348|MNES_BACSU	Manganese efflux system protein MneS	mneS	Bacillus subtilis (strain 168)	COG0053	P	Divalent metal cation (Fe/Co/Zn/Cd) efflux pump	--	--	--	--	--	--	--	None	GO:0005886(plasma membrane);GO:0016020(membrane);GO:0016021(integral component of membrane)	GO:0008324(cation transmembrane transporter activity)
orf00692	320	WP_003242543.1	MULTISPECIES: MoxR family ATPase [Bacillus]	P94474|YEAC_BACSU	Uncharacterized protein YeaC	yeaC	Bacillus subtilis (strain 168)	COG0714	R	MoxR-like ATPase	K03924	moxR	MoxR-like ATPase [EC:3.6.3.-]	None	None	None	None	None	None	GO:0005524(ATP binding);GO:0016887(ATP hydrolysis activity)
orf00693	398	WP_003243539.1	MULTISPECIES: DUF58 domain-containing protein [Bacillus]	P94475|YEAD_BACSU	Uncharacterized protein YeaD	yeaD	Bacillus subtilis (strain 168)	COG1721	S	Uncharacterized conserved protein, DUF58 family, contains vWF domain	--	--	--	--	--	--	--	--	--	--
orf00694	737	AFQ56555.1	YebA [Bacillus subtilis QB928]	P94476|YEBA_BACSU	Uncharacterized protein YebA	yebA	Bacillus subtilis (strain 168)	COG1305	O	Transglutaminase-like enzyme, putative cysteine protease	--	--	--	--	--	--	--	None	GO:0005886(plasma membrane);GO:0016021(integral component of membrane)	None
orf00695	41	--	--	--	--	--	--	--	--	--	--	--	--	--	--	--	--	--	--	--
orf00696	516	AFQ56556.1	GMP synthetase [Bacillus subtilis QB928]	P29727|GUAA_BACSU	GMP synthase [glutamine-hydrolyzing]	guaA	Bacillus subtilis (strain 168)	COG0518|COG0519	F|F	GMP synthase, glutamine amidotransferase domain|GMP synthase, PP-ATPase domain/subunit	K01951	guaA, GMPS	GMP synthase (glutamine-hydrolysing) [EC:6.3.5.2]	ko00230|ko00983	Purine metabolism|Drug metabolism - other enzymes	Nucleotide metabolism|Xenobiotics biodegradation and metabolism	Metabolism|Metabolism	GO:0006177(GMP biosynthetic process);GO:0006541(glutamine metabolic process)	GO:0005829(cytosol)	GO:0003921(GMP synthase activity);GO:0005524(ATP binding);GO:0016462(pyrophosphatase activity)
orf00697	440	WP_003243780.1	MULTISPECIES: hypoxanthine/guanine permease PbuG [Bacillus]	O34987|PBUG_BACSU	Guanine/hypoxanthine permease PbuG	pbuG	Bacillus subtilis (strain 168)	COG2252	F	Xanthine/guanine/uracil/vitamin C permease GhxP/GhxQ, nucleobase:cation symporter 2 ( NCS2) family	K06901	pbuG, azgA, ghxP, ghxQ, adeQ	adenine/guanine/hypoxanthine permease	None	None	None	None	None	GO:0005886(plasma membrane);GO:0016021(integral component of membrane)	GO:0005345(purine nucleobase transmembrane transporter activity)
orf00698	38	--	--	--	--	--	--	--	--	--	--	--	--	--	--	--	--	--	--	--
orf00699	267	WP_003242783.1	MULTISPECIES: hypothetical protein [Bacillus]	O34341|YEBC_BACSU	Uncharacterized protein YebC	yebC	Bacillus subtilis (strain 168)	--	--	--	--	--	--	--	--	--	--	None	GO:0005886(plasma membrane);GO:0016021(integral component of membrane)	None
orf00700	55	WP_003244066.1	MULTISPECIES: Fur-regulated basic protein FbpA [Bacilli]	O34904|YEBD_BACSU	Uncharacterized protein YebD	yebD	Bacillus subtilis (strain 168)	--	--	--	--	--	--	--	--	--	--	--	--	--
orf00701	184	WP_009966729.1	MULTISPECIES: DUF2179 domain-containing protein [Bacillus]	O34624|YEBE_BACSU	UPF0316 protein YebE	yebE	Bacillus subtilis (strain 168)	COG4843	S	Uncharacterized conserved protein YebE, UPF0316/DUF2179 family	--	--	--	--	--	--	--	None	GO:0005886(plasma membrane);GO:0016021(integral component of membrane)	None
orf00702	65	WP_024715853.1	NETI motif-containing protein [Bacillus tequilensis]	O34700|YEBG_BACSU	Uncharacterized protein YebG	yebG	Bacillus subtilis (strain 168)	--	--	--	--	--	--	--	--	--	--	--	--	--
orf00703	162	WP_003244134.1	MULTISPECIES: 5-(carboxyamino)imidazole ribonucleotide mutase [Bacillus]	P12044|PURE_BACSU	N5-carboxyaminoimidazole ribonucleotide mutase	purE	Bacillus subtilis (strain 168)	COG0041	F	Phosphoribosylcarboxyaminoimidazole (NCAIR) mutase	K01588	purE	5-(carboxyamino)imidazole ribonucleotide mutase [EC:5.4.99.18]	ko00230	Purine metabolism	Nucleotide metabolism	Metabolism	GO:0006189('de novo' IMP biosynthetic process)	None	GO:0034023(5-(carboxyamino)imidazole ribonucleotide mutase activity)
orf00704	380	AFQ56563.1	Phosphoribosylaminoimidazole carboxylase [Bacillus subtilis QB928]	P12045|PURK_BACSU	N5-carboxyaminoimidazole ribonucleotide synthase	purK	Bacillus subtilis (strain 168)	COG0026	F	Phosphoribosylaminoimidazole carboxylase (NCAIR synthetase)	K01589	purK	5-(carboxyamino)imidazole ribonucleotide synthase [EC:6.3.4.18]	ko00230	Purine metabolism	Nucleotide metabolism	Metabolism	GO:0006189('de novo' IMP biosynthetic process)	GO:0005829(cytosol)	GO:0004638(phosphoribosylaminoimidazole carboxylase activity);GO:0005524(ATP binding);GO:0034028(5-(carboxyamino)imidazole ribonucleotide synthase activity);GO:0046872(metal ion binding)
orf00705	431	WP_003233955.1	MULTISPECIES: adenylosuccinate lyase [Bacillus]	P12047|PUR8_BACSU	Adenylosuccinate lyase	purB	Bacillus subtilis (strain 168)	COG0015	F	Adenylosuccinate lyase	K01756	purB, ADSL	adenylosuccinate lyase [EC:4.3.2.2]	ko00230|ko00250	Purine metabolism|Alanine, aspartate and glutamate metabolism	Nucleotide metabolism|Amino acid metabolism	Metabolism|Metabolism	GO:0006167(AMP biosynthetic process);GO:0006189('de novo' IMP biosynthetic process);GO:0044208('de novo' AMP biosynthetic process)	GO:0005829(cytosol)	GO:0004018(N6-(1,2-dicarboxyethyl)AMP AMP-lyase (fumarate-forming) activity);GO:0070626((S)-2-(5-amino-1-(5-phospho-D-ribosyl)imidazole-4-carboxamido)succinate AMP-lyase (fumarate-forming) activity)
orf00706	241	WP_156581666.1	phosphoribosylaminoimidazolesuccinocarboxamide synthase [Bacillus subtilis]	P12046|PUR7_BACSU	Phosphoribosylaminoimidazole-succinocarboxamide synthase	purC	Bacillus subtilis (strain 168)	COG0152	F	Phosphoribosylaminoimidazole-succinocarboxamide synthase	K01923	purC	phosphoribosylaminoimidazole-succinocarboxamide synthase [EC:6.3.2.6]	ko00230	Purine metabolism	Nucleotide metabolism	Metabolism	GO:0006189('de novo' IMP biosynthetic process);GO:0009236(cobalamin biosynthetic process)	GO:0005829(cytosol)	GO:0004639(phosphoribosylaminoimidazolesuccinocarboxamide synthase activity);GO:0005524(ATP binding)
orf00707	84	WP_003219409.1	MULTISPECIES: phosphoribosylformylglycinamidine synthase subunit PurS [Bacillus]	P12049|PURS_BACSU	Phosphoribosylformylglycinamidine synthase subunit PurS	purS	Bacillus subtilis (strain 168)	COG1828	F	Phosphoribosylformylglycinamidine (FGAM) synthase, PurS subunit	K23264	purS	phosphoribosylformylglycinamidine synthase subunit PurS [EC:6.3.5.3]	ko00230	Purine metabolism	Nucleotide metabolism	Metabolism	GO:0006189('de novo' IMP biosynthetic process)	GO:0005737(cytoplasm)	GO:0004642(phosphoribosylformylglycinamidine synthase activity);GO:0005524(ATP binding)
orf00708	227	WP_003243954.1	MULTISPECIES: phosphoribosylformylglycinamidine synthase subunit PurQ [Bacillus]	P12041|PURQ_BACSU	Phosphoribosylformylglycinamidine synthase subunit PurQ	purQ	Bacillus subtilis (strain 168)	COG0047	F	Phosphoribosylformylglycinamidine (FGAM) synthase, glutamine amidotransferase domain	K23265	purQ	phosphoribosylformylglycinamidine synthase subunit PurQ / glutaminase [EC:6.3.5.3 3.5.1.2]	ko00220|ko00230|ko00250|ko00470	Arginine biosynthesis|Purine metabolism|Alanine, aspartate and glutamate metabolism|D-Amino acid metabolism	Amino acid metabolism|Nucleotide metabolism|Amino acid metabolism|Metabolism of other amino acids	Metabolism|Metabolism|Metabolism|Metabolism	GO:0006189('de novo' IMP biosynthetic process);GO:0006541(glutamine metabolic process)	GO:0005737(cytoplasm)	GO:0004359(glutaminase activity);GO:0004642(phosphoribosylformylglycinamidine synthase activity);GO:0005524(ATP binding)
orf00709	742	WP_003244429.1	MULTISPECIES: phosphoribosylformylglycinamidine synthase subunit PurL [Bacillus]	P12042|PURL_BACSU	Phosphoribosylformylglycinamidine synthase subunit PurL	purL	Bacillus subtilis (strain 168)	COG0046	F	Phosphoribosylformylglycinamidine (FGAM) synthase, synthetase domain	K23269	purL	phosphoribosylformylglycinamidine synthase subunit PurL [EC:6.3.5.3]	ko00230	Purine metabolism	Nucleotide metabolism	Metabolism	GO:0006164(purine nucleotide biosynthetic process);GO:0006189('de novo' IMP biosynthetic process)	GO:0005737(cytoplasm)	GO:0000287(magnesium ion binding);GO:0004359(glutaminase activity);GO:0004642(phosphoribosylformylglycinamidine synthase activity);GO:0005524(ATP binding)
orf00710	476	AGA23732.1	Amidophosphoribosyltransferase precursor [Bacillus subtilis subsp. subtilis str. BSP1]	P00497|PUR1_BACSU	Amidophosphoribosyltransferase	purF	Bacillus subtilis (strain 168)	COG0034	F	Glutamine phosphoribosylpyrophosphate amidotransferase	K00764	purF, PPAT	amidophosphoribosyltransferase [EC:2.4.2.14]	ko00230|ko00250	Purine metabolism|Alanine, aspartate and glutamate metabolism	Nucleotide metabolism|Amino acid metabolism	Metabolism|Metabolism	GO:0006164(purine nucleotide biosynthetic process);GO:0006189('de novo' IMP biosynthetic process);GO:0006541(glutamine metabolic process);GO:0009113(purine nucleobase biosynthetic process);GO:0009116(nucleoside metabolic process)	None	GO:0000287(magnesium ion binding);GO:0004044(amidophosphoribosyltransferase activity);GO:0051539(4 iron, 4 sulfur cluster binding)
orf00711	346	WP_003242485.1	MULTISPECIES: phosphoribosylformylglycinamidine cyclo-ligase [Bacillus]	P12043|PUR5_BACSU	Phosphoribosylformylglycinamidine cyclo-ligase	purM	Bacillus subtilis (strain 168)	COG0150	F	Phosphoribosylaminoimidazole (AIR) synthetase	K01933	purM	phosphoribosylformylglycinamidine cyclo-ligase [EC:6.3.3.1]	ko00230	Purine metabolism	Nucleotide metabolism	Metabolism	GO:0006164(purine nucleotide biosynthetic process);GO:0006189('de novo' IMP biosynthetic process);GO:0046084(adenine biosynthetic process)	GO:0005829(cytosol)	GO:0004637(phosphoribosylamine-glycine ligase activity);GO:0004641(phosphoribosylformylglycinamidine cyclo-ligase activity);GO:0005524(ATP binding)
orf00712	195	WP_003244322.1	MULTISPECIES: phosphoribosylglycinamide formyltransferase [Bacillus]	P12040|PUR3_BACSU	Phosphoribosylglycinamide formyltransferase	purN	Bacillus subtilis (strain 168)	COG0299	F	Folate-dependent phosphoribosylglycinamide formyltransferase PurN	K11175	purN	phosphoribosylglycinamide formyltransferase 1 [EC:2.1.2.2]	ko00230|ko00670	Purine metabolism|One carbon pool by folate	Nucleotide metabolism|Metabolism of cofactors and vitamins	Metabolism|Metabolism	GO:0006189('de novo' IMP biosynthetic process)	GO:0005737(cytoplasm);GO:0005829(cytosol)	GO:0004644(phosphoribosylglycinamide formyltransferase activity)
orf00713	512	WP_003244516.1	MULTISPECIES: bifunctional phosphoribosylaminoimidazolecarboxamide formyltransferase/IMP cyclohydrolase [Bacillus]	P12048|PUR9_BACSU	Bifunctional purine biosynthesis protein PurH	purH	Bacillus subtilis (strain 168)	COG0138	F	AICAR transformylase/IMP cyclohydrolase PurH	K00602	purH	phosphoribosylaminoimidazolecarboxamide formyltransferase / IMP cyclohydrolase [EC:2.1.2.3 3.5.4.10]	ko00230|ko00670|ko01523	Purine metabolism|One carbon pool by folate|Antifolate resistance	Nucleotide metabolism|Metabolism of cofactors and vitamins|Drug resistance: antineoplastic	Metabolism|Metabolism|Human Diseases	GO:0006189('de novo' IMP biosynthetic process)	GO:0005829(cytosol)	GO:0003937(IMP cyclohydrolase activity);GO:0004643(phosphoribosylaminoimidazolecarboxamide formyltransferase activity)
orf00714	422	WP_003242993.1	MULTISPECIES: phosphoribosylamine--glycine ligase [Bacillus]	P12039|PUR2_BACSU	Phosphoribosylamine--glycine ligase	purD	Bacillus subtilis (strain 168)	COG0151	F	Phosphoribosylamine-glycine ligase	K01945	purD	phosphoribosylamine---glycine ligase [EC:6.3.4.13]	ko00230	Purine metabolism	Nucleotide metabolism	Metabolism	GO:0006189('de novo' IMP biosynthetic process);GO:0009113(purine nucleobase biosynthetic process)	None	GO:0004637(phosphoribosylamine-glycine ligase activity);GO:0005524(ATP binding);GO:0046872(metal ion binding)
orf00715	139	WP_003242890.1	MULTISPECIES: Lrp/AsnC family transcriptional regulator [Bacillus]	O31497|YEZC_BACSU	Uncharacterized HTH-type transcriptional regulator YezC	yezC	Bacillus subtilis (strain 168)	COG1522	K	DNA-binding transcriptional regulator, Lrp family	--	--	--	--	--	--	--	None	None	GO:0043565(sequence-specific DNA binding)
orf00716	424	WP_003242474.1	MULTISPECIES: amino acid permease [Bacillus]	O34560|YECA_BACSU	Uncharacterized amino acid permease YecA	yecA	Bacillus subtilis (strain 168)	COG0531	E	Serine transporter YbeC, amino acid:H+ symporter family	K16263	yjeH	amino acid efflux transporter	None	None	None	None	GO:0006865(amino acid transport)	GO:0005886(plasma membrane);GO:0016021(integral component of membrane)	GO:0022857(transmembrane transporter activity)
orf00717	75	WP_003233931.1	MULTISPECIES: DUF2892 domain-containing protein [Bacillus]	C0H3X3|YEZF_BACSU	Uncharacterized membrane protein YezF	yezF	Bacillus subtilis (strain 168)	--	--	--	--	--	--	--	--	--	--	None	GO:0005886(plasma membrane);GO:0016021(integral component of membrane)	None
orf00718	580	WP_003233929.1	MULTISPECIES: adenine deaminase [Bacillus]	O34909|YERA_BACSU	Putative adenine deaminase YerA	yerA	Bacillus subtilis (strain 168)	COG1001	F	Adenine deaminase	K01486	ade	adenine deaminase [EC:3.5.4.2]	ko00230	Purine metabolism	Nucleotide metabolism	Metabolism	GO:0006146(adenine catabolic process)	None	GO:0000034(adenine deaminase activity)
orf00719	331	WP_003233927.1	MULTISPECIES: DUF3048 domain-containing protein [Bacillus]	O34968|YERB_BACSU	Putative lipoprotein YerB	yerB	Bacillus subtilis (strain 168)	--	--	--	--	--	--	--	--	--	--	None	GO:0005886(plasma membrane)	None
orf00720	104	WP_003219429.1	MULTISPECIES: hypothetical protein [Bacillus]	Q7BVT7|YERC_BACSU	Uncharacterized protein YerC	yerC	Bacillus subtilis (strain 168)	COG4496	R	Predicted DNA-binding transcriptional regulator YerC, contains ArsR-like HTH domain	--	--	--	--	--	--	--	None	None	GO:0003700(DNA-binding transcription factor activity);GO:0043565(sequence-specific DNA binding)
orf00721	525	WP_003233925.1	MULTISPECIES: FMN-binding glutamate synthase family protein [Bacillus]	O34849|YERD_BACSU	Glutamate synthase large subunit-like protein YerD	yerD	Bacillus subtilis (strain 168)	COG0069	E	Glutamate synthase domain 2	--	--	--	--	--	--	--	GO:0006537(glutamate biosynthetic process)	GO:0005886(plasma membrane);GO:0016021(integral component of membrane)	GO:0015930(glutamate synthase activity);GO:0016491(oxidoreductase activity)
orf00722	43	AHA76617.1	Hypothetical Protein U712_03335 [Bacillus subtilis PY79]	--	--	--	--	--	--	--	--	--	--	--	--	--	--	--	--	--
orf00723	228	WP_003233922.1	MULTISPECIES: heptaprenylglyceryl phosphate synthase [Bacillus]	O34790|PCRB_BACSU	Heptaprenylglyceryl phosphate synthase	pcrB	Bacillus subtilis (strain 168)	COG1646	I	Glycerol-1-phosphate heptaprenyltransferase	K07094	pcrB	heptaprenylglyceryl phosphate synthase [EC:2.5.1.-]	ko00564	Glycerophospholipid metabolism	Lipid metabolism	Metabolism	GO:0046474(glycerophospholipid biosynthetic process)	None	GO:0000287(magnesium ion binding);GO:0002094(polyprenyltransferase activity)
orf00724	739	WP_003233919.1	MULTISPECIES: DNA helicase PcrA [Bacillus]	O34580|PCRA_BACSU	ATP-dependent DNA helicase PcrA	pcrA	Bacillus subtilis (strain 168)	COG0210	L	Superfamily I DNA or RNA helicase	K03657	uvrD, pcrA	DNA helicase II / ATP-dependent DNA helicase PcrA [EC:3.6.4.12]	ko03420|ko03430	Nucleotide excision repair|Mismatch repair	Replication and repair|Replication and repair	Genetic Information Processing|Genetic Information Processing	GO:0000725(recombinational repair);GO:0006268(DNA unwinding involved in DNA replication)	GO:0005829(cytosol);GO:0033202(DNA helicase complex)	GO:0003677(DNA binding);GO:0005524(ATP binding);GO:0043138(3'-5' DNA helicase activity)
orf00725	668	WP_003233916.1	MULTISPECIES: NAD-dependent DNA ligase LigA [Bacillus]	O31498|DNLJ_BACSU	DNA ligase	ligA	Bacillus subtilis (strain 168)	COG0272	L	NAD-dependent DNA ligase	K01972	E6.5.1.2, ligA, ligB	DNA ligase (NAD+) [EC:6.5.1.2]	ko03030|ko03410|ko03420|ko03430	DNA replication|Base excision repair|Nucleotide excision repair|Mismatch repair	Replication and repair|Replication and repair|Replication and repair|Replication and repair	Genetic Information Processing|Genetic Information Processing|Genetic Information Processing|Genetic Information Processing	GO:0006260(DNA replication);GO:0006288(base-excision repair, DNA ligation)	GO:0005829(cytosol)	GO:0003677(DNA binding);GO:0003911(DNA ligase (NAD+) activity);GO:0046872(metal ion binding)
orf00726	396	WP_003242795.1	MULTISPECIES: CamS family sex pheromone protein [Bacillus]	O34629|YERH_BACSU	Uncharacterized lipoprotein YerH	yerH	Bacillus subtilis (strain 168)	COG4851	R	Uncharacterized conserved protein involved in sex pheromone biosynthesis	--	--	--	--	--	--	--	None	GO:0005886(plasma membrane)	None
orf00727	333	WP_010886430.1	MULTISPECIES: phosphotransferase enzyme family protein [Bacillus]	O34640|YERI_BACSU	Uncharacterized protein YerI	yerI	Bacillus subtilis (strain 168)	COG2334	T	Ser/Thr protein kinase RdoA involved in Cpx stress response, MazF antagonist	--	--	--	--	--	--	--	GO:0009088(threonine biosynthetic process)	None	GO:0004413(homoserine kinase activity);GO:0019202(amino acid kinase activity)
orf00728	230	WP_010886431.1	MULTISPECIES: MgtC/SapB family protein [Bacillus]	Q45514|SAPB_BACSU	Protein SapB	sapB	Bacillus subtilis (strain 168)	COG1285	P	Magnesium uptake protein YhiD/SapB, involved in acid resistance	K07507	mgtC	putative Mg2+ transporter-C (MgtC) family protein	None	None	None	None	None	GO:0005886(plasma membrane);GO:0016021(integral component of membrane)	None
orf00729	492	WP_003242814.1	MULTISPECIES: proline transporter OpuE [Bacillus]	O06493|OPUE_BACSU	Osmoregulated proline transporter OpuE	opuE	Bacillus subtilis (strain 168)	COG0591	E	Na+/proline symporter	K03307	TC.SSS	solute:Na+ symporter, SSS family	None	None	None	None	GO:0015824(proline transport);GO:0035524(proline transmembrane transport)	GO:0005886(plasma membrane);GO:0016021(integral component of membrane)	GO:0005298(proline:sodium symporter activity);GO:0031402(sodium ion binding)
orf00730	96	WP_003219442.1	MULTISPECIES: Asp-tRNA(Asn)/Glu-tRNA(Gln) amidotransferase subunit GatC [Bacillus]	O06492|GATC_BACSU	Glutamyl-tRNA(Gln) amidotransferase subunit C	gatC	Bacillus subtilis (strain 168)	COG0721	J	Asp-tRNAAsn/Glu-tRNAGln amidotransferase C subunit	K02435	gatC, GATC	aspartyl-tRNA(Asn)/glutamyl-tRNA(Gln) amidotransferase subunit C [EC:6.3.5.6 6.3.5.7]	ko00970	Aminoacyl-tRNA biosynthesis	Translation	Genetic Information Processing	GO:0006412(translation);GO:0006450(regulation of translational fidelity);GO:0070681(glutaminyl-tRNAGln biosynthesis via transamidation)	None	GO:0005524(ATP binding);GO:0050566(asparaginyl-tRNA synthase (glutamine-hydrolyzing) activity);GO:0050567(glutaminyl-tRNA synthase (glutamine-hydrolyzing) activity)
orf00731	485	WP_003242878.1	MULTISPECIES: Asp-tRNA(Asn)/Glu-tRNA(Gln) amidotransferase subunit GatA [Bacillus]	O06491|GATA_BACSU	Glutamyl-tRNA(Gln) amidotransferase subunit A	gatA	Bacillus subtilis (strain 168)	COG0154	J	Asp-tRNAAsn/Glu-tRNAGln amidotransferase A subunit or related amidase	K02433	gatA, QRSL1	aspartyl-tRNA(Asn)/glutamyl-tRNA(Gln) amidotransferase subunit A [EC:6.3.5.6 6.3.5.7]	ko00970	Aminoacyl-tRNA biosynthesis	Translation	Genetic Information Processing	GO:0006412(translation)	GO:0030956(glutamyl-tRNA(Gln) amidotransferase complex)	GO:0005524(ATP binding);GO:0016787(hydrolase activity);GO:0050567(glutaminyl-tRNA synthase (glutamine-hydrolyzing) activity)
orf00732	476	WP_003219444.1	MULTISPECIES: Asp-tRNA(Asn)/Glu-tRNA(Gln) amidotransferase subunit GatB [Bacillus]	O30509|GATB_BACSU	Aspartyl/glutamyl-tRNA(Asn/Gln) amidotransferase subunit B	gatB	Bacillus subtilis (strain 168)	COG0064	J	Asp-tRNAAsn/Glu-tRNAGln amidotransferase B subunit	K02434	gatB, PET112	aspartyl-tRNA(Asn)/glutamyl-tRNA(Gln) amidotransferase subunit B [EC:6.3.5.6 6.3.5.7]	ko00970	Aminoacyl-tRNA biosynthesis	Translation	Genetic Information Processing	GO:0006412(translation);GO:0070681(glutaminyl-tRNAGln biosynthesis via transamidation)	None	GO:0005524(ATP binding);GO:0050566(asparaginyl-tRNA synthase (glutamine-hydrolyzing) activity);GO:0050567(glutaminyl-tRNA synthase (glutamine-hydrolyzing) activity)
orf00733	289	WP_003243222.1	MULTISPECIES: TetR/AcrR family transcriptional regulator [Bacillus]	O31500|YERO_BACSU	Uncharacterized HTH-type transcriptional regulator YerO	yerO	Bacillus subtilis (strain 168)	COG1309	K	DNA-binding protein, AcrR family, includes nucleoid occlusion protein SlmA	--	--	--	--	--	--	--	None	None	GO:0003677(DNA binding)
orf00734	1052	WP_003242663.1	MULTISPECIES: efflux RND transporter permease subunit [Bacillus]	O31501|SWRC_BACSU	Swarming motility protein SwrC	swrC	Bacillus subtilis (strain 168)	COG0841	V	Multidrug efflux pump subunit AcrB	K03296	TC.HAE1	hydrophobic/amphiphilic exporter-1 (mainly G- bacteria), HAE1 family	None	None	None	None	GO:0046677(response to antibiotic)	GO:0005886(plasma membrane)	GO:0042910(xenobiotic transmembrane transporter activity)
orf00735	303	WP_003233894.1	MULTISPECIES: diacylglycerol kinase [Bacillus]	O31502|DAGK_BACSU	Diacylglycerol kinase	dagK	Bacillus subtilis (strain 168)	COG1597	IR	Phosphatidylglycerol kinase, diacylglycerol kinase family	K07029	dagK	diacylglycerol kinase (ATP) [EC:2.7.1.107]	ko00561|ko00564	Glycerolipid metabolism|Glycerophospholipid metabolism	Lipid metabolism|Lipid metabolism	Metabolism|Metabolism	GO:0008654(phospholipid biosynthetic process)	None	GO:0003951(NAD+ kinase activity);GO:0004143(diacylglycerol kinase activity);GO:0005524(ATP binding);GO:0046872(metal ion binding)
orf00736	459	WP_003233892.1	MULTISPECIES: 23S rRNA (uracil(1939)-C(5))-methyltransferase RlmD [Bacillus]	O31503|RLMCD_BACSU	23S rRNA (uracil-C(5))-methyltransferase RlmCD	rlmCD	Bacillus subtilis (strain 168)	COG2265	J	tRNA/tmRNA/rRNA uracil-C5-methylase, TrmA/RlmC/RlmD family	K03215	rumA	23S rRNA (uracil1939-C5)-methyltransferase [EC:2.1.1.190]	None	None	None	None	GO:0031167(rRNA methylation);GO:0070475(rRNA base methylation)	None	GO:0046872(metal ion binding);GO:0051539(4 iron, 4 sulfur cluster binding);GO:0070041(rRNA (uridine-C5-)-methyltransferase activity)
orf00737	300	WP_075058856.1	MULTISPECIES: recombinase family protein [Bacillus]	O34574|YEFB_BACSU	Uncharacterized protein YefB	yefB	Bacillus subtilis (strain 168)	COG1961	L	Site-specific DNA recombinase SpoIVCA/DNA invertase PinE	--	--	--	--	--	--	--	GO:0006310(DNA recombination)	None	GO:0000150(DNA strand exchange activity);GO:0003677(DNA binding)
orf00738	62	WP_070874534.1	recombinase family protein [Bacillus sp. HMSC76G11]	O35034|YEFC_BACSU	Resolvase homolog YefC	yefC	Bacillus subtilis (strain 168)	COG1961	L	Site-specific DNA recombinase SpoIVCA/DNA invertase PinE	--	--	--	--	--	--	--	GO:0006310(DNA recombination)	None	GO:0000150(DNA strand exchange activity);GO:0003677(DNA binding)
orf00739	879	WP_003244282.1	MULTISPECIES: class I SAM-dependent DNA methyltransferase [Bacillus]	O31504|YEEA_BACSU	Putative DNA methyltransferase YeeA	yeeA	Bacillus subtilis (strain 168)	COG1002	V	Type II restriction/modification system, endonuclease and methylase domains	--	--	--	--	--	--	--	GO:0009307(DNA restriction-modification system);GO:0032259(methylation)	None	GO:0008168(methyltransferase activity)
orf00740	599	WP_019712797.1	ATP-dependent helicase [Bacillus subtilis]	O34469|YEEB_BACSU	Putative ATP-dependent helicase YeeB	yeeB	Bacillus subtilis (strain 168)	COG1061	KL	Superfamily II DNA or RNA helicase	--	--	--	--	--	--	--	None	None	GO:0004386(helicase activity);GO:0005524(ATP binding);GO:0016787(hydrolase activity)
orf00741	382	WP_009966754.1	MULTISPECIES: GIY-YIG nuclease family protein [Bacillus]	O34352|YEEC_BACSU	Uncharacterized protein YeeC	yeeC	Bacillus subtilis (strain 168)	--	--	--	--	--	--	--	--	--	--	--	--	--
orf00742	101	WP_003242885.1	MULTISPECIES: hypothetical protein [Bacillus]	O34950|YEED_BACSU	Uncharacterized protein YeeD	yeeD	Bacillus subtilis (strain 168)	--	--	--	--	--	--	--	--	--	--	--	--	--
orf00743	68	WP_003233877.1	MULTISPECIES: bacteriocin immunity protein [Bacillus]	O31505|YEZA_BACSU	Uncharacterized protein YezA	yezA	Bacillus subtilis (strain 168)	--	--	--	--	--	--	--	--	--	--	--	--	--
orf00744	156	WP_019712798.1	antitoxin YezG family protein [Bacillus subtilis]	C0H3X4|YEZG_BACSU	Probable antitoxin YezG	yezG	Bacillus subtilis (strain 168)	--	--	--	--	--	--	--	--	--	--	None	GO:0005737(cytoplasm)	None
orf00745	669	KZD80103.1	putative toxin component [Bacillus subtilis]	O31506|YEEF_BACSU	Putative ribonuclease YeeF	yeeF	Bacillus subtilis (strain 168)	COG5444	V	Predicted ribonuclease, toxin component of the YeeF-YezG toxin-antitoxin module	--	--	--	--	--	--	--	None	None	GO:0004518(nuclease activity)
orf00746	340	WP_003243884.1	MULTISPECIES: hypothetical protein [Bacillus]	O31507|YEEG_BACSU	Uncharacterized protein YeeG	yeeG	Bacillus subtilis (strain 168)	--	--	--	--	--	--	--	--	--	--	None	GO:0005886(plasma membrane);GO:0016021(integral component of membrane)	None
orf00747	376	WP_003243267.1	MULTISPECIES: response regulator aspartate phosphatase RapH [Bacillus]	Q59HN8|RAPH_BACSU	Response regulator aspartate phosphatase H	rapH	Bacillus subtilis (strain 168)	COG0457	R	Tetratricopeptide (TPR) repeat	K06366	rapH	response regulator aspartate phosphatase H [EC:3.1.-.-]	ko02024	Quorum sensing	Cellular community - prokaryotes	Cellular Processes	None	None	GO:0004721(phosphoprotein phosphatase activity)
orf00748	57	WP_003242557.1	MULTISPECIES: phosphatase RapH inhibitor PhrH [Bacillus]	Q59HN7|PHRH_BACSU	Phosphatase RapH inhibitor	phrH	Bacillus subtilis (strain 168)	--	--	--	K20389	phrH	phosphatase RapH regulator	ko02024	Quorum sensing	Cellular community - prokaryotes	Cellular Processes	None	GO:0005576(extracellular region)	None
orf00749	239	WP_003242611.1	MULTISPECIES: YebC/PmpR family DNA-binding transcriptional regulator [Bacillus]	O31509|YEEI_BACSU	Probable transcriptional regulatory protein YeeI	yeeI	Bacillus subtilis (strain 168)	COG0217	KJ	Transcriptional and/or translational regulatory protein YebC/TACO1	--	--	--	--	--	--	--	GO:0006355(regulation of transcription, DNA-templated)	GO:0005829(cytosol)	GO:0003677(DNA binding)
orf00750	145	WP_003244206.1	MULTISPECIES: spore coat protein YeeK [Bacillus]	O31510|YEEK_BACSU	Spore coat protein YeeK	yeeK	Bacillus subtilis (strain 168)	--	--	--	--	--	--	--	--	--	--	GO:0030435(sporulation resulting in formation of a cellular spore)	None	None
orf00751	194	WP_003243181.1	MULTISPECIES: TetR/AcrR family transcriptional regulator [Bacillus]	Q7WY76|YEZE_BACSU	Uncharacterized HTH-type transcriptional regulator YezE	yezE	Bacillus subtilis (strain 168)	COG1309	K	DNA-binding protein, AcrR family, includes nucleoid occlusion protein SlmA	K16137	nemR	TetR/AcrR family transcriptional regulator, transcriptional repressor for nem operon	None	None	None	None	GO:0006355(regulation of transcription, DNA-templated)	None	GO:0000976(transcription cis-regulatory region binding);GO:0003700(DNA-binding transcription factor activity)
orf00752	147	WP_003233857.1	MULTISPECIES: nuclear transport factor 2 family protein [Bacillus]	O31511|YESE_BACSU	Uncharacterized protein YesE	yesE	Bacillus subtilis (strain 168)	COG3631	R	Ketosteroid isomerase-related protein	K06893	K06893	uncharacterized protein	None	None	None	None	--	--	--
orf00753	286	WP_003243852.1	MULTISPECIES: NmrA family NAD(P)-binding protein [Bacillus]	O31512|YESF_BACSU	Uncharacterized oxidoreductase YesF	yesF	Bacillus subtilis (strain 168)	COG0702	R	Uncharacterized conserved protein YbjT, contains NAD(P)-binding and DUF2867 domains	--	--	--	--	--	--	--	None	None	GO:0016491(oxidoreductase activity)
orf00754	82	WP_003219489.1	MULTISPECIES: spore coat-associated protein CotJA [Bacillus]	Q45536|COTJA_BACSU	Protein CotJA	cotJA	Bacillus subtilis (strain 168)	COG5882	D	Spore coat protein CotJA, required for the assembly of CotJC	K06332	cotJA	spore coat protein JA	None	None	None	None	--	--	--
orf00755	87	WP_003219491.1	MULTISPECIES: spore coat protein CotJB [Bacillus]	Q45537|COTJB_BACSU	Protein CotJB	cotJB	Bacillus subtilis (strain 168)	COG5883	D	Spore coat protein CotJB	K06333	cotJB	spore coat protein JB	None	None	None	None	--	--	--
orf00756	189	WP_003233850.1	MULTISPECIES: spore coat protein CotJC [Bacillus]	Q45538|COTJC_BACSU	Protein CotJC	cotJC	Bacillus subtilis (strain 168)	COG3546	P	Mn-containing catalase (includes spore coat protein CotJC)	K06334	cotJC	spore coat protein JC	None	None	None	None	None	None	GO:0004096(catalase activity);GO:0046872(metal ion binding)
orf00757	180	WP_003244053.1	MULTISPECIES: GNAT family N-acetyltransferase [Bacillus]	O31513|YESJ_BACSU	Uncharacterized N-acetyltransferase YesJ	yesJ	Bacillus subtilis (strain 168)	COG2153	R	Predicted N-acyltransferase, GNAT family	--	--	--	--	--	--	--	None	None	GO:0008080(N-acetyltransferase activity)
orf00758	100	WP_015715470.1	MULTISPECIES: YesK-like family protein [Bacillus]	O31514|YESK_BACSU	Uncharacterized protein YesK	yesK	Bacillus subtilis (strain 168)	--	--	--	--	--	--	--	--	--	--	None	GO:0005886(plasma membrane);GO:0016021(integral component of membrane)	None
orf00759	209	WP_010886435.1	MULTISPECIES: YesL family protein [Bacillus]	O31515|YESL_BACSU	Uncharacterized protein YesL	yesL	Bacillus subtilis (strain 168)	COG5578	S	Uncharacterized membrane protein YesL	--	--	--	--	--	--	--	None	GO:0005886(plasma membrane);GO:0016021(integral component of membrane)	None
orf00760	577	WP_003243833.1	MULTISPECIES: two-component system sensor histidine kinase YesM [Bacillus]	O31516|YESM_BACSU	Sensor histidine kinase YesM	yesM	Bacillus subtilis (strain 168)	COG2972	T	Sensor histidine kinase YesM	K07718	yesM	two-component system, sensor histidine kinase YesM [EC:2.7.13.3]	ko02020	Two-component system	Signal transduction	Environmental Information Processing	None	GO:0005886(plasma membrane);GO:0016021(integral component of membrane)	GO:0000155(phosphorelay sensor kinase activity);GO:0005524(ATP binding)
orf00761	368	WP_003244566.1	MULTISPECIES: two-component system response regulator YesN [Bacillus]	O31517|YESN_BACSU	Uncharacterized transcriptional regulatory protein YesN	yesN	Bacillus subtilis (strain 168)	COG4753	TK	Two-component response regulator, YesN/AraC family, consists of REC and AraC-type DNA-binding domains	K07720	yesN	two-component system, response regulator YesN	ko02020	Two-component system	Signal transduction	Environmental Information Processing	GO:0000160(phosphorelay signal transduction system)	GO:0005737(cytoplasm)	GO:0003700(DNA-binding transcription factor activity);GO:0043565(sequence-specific DNA binding)
orf00762	427	WP_003243860.1	MULTISPECIES: carbohydrate ABC transporter substrate-binding protein [Bacillus]	O31518|YESO_BACSU	Putative ABC transporter substrate-binding protein YesO	yesO	Bacillus subtilis (strain 168)	COG1653	G	ABC-type glycerol-3-phosphate transport system, periplasmic component	K02027	ABC.MS.S	multiple sugar transport system substrate-binding protein	None	None	None	None	GO:0008643(carbohydrate transport)	GO:0005886(plasma membrane)	None
orf00763	309	WP_003233835.1	MULTISPECIES: sugar ABC transporter permease [Bacillus]	O31519|YESP_BACSU	Probable ABC transporter permease protein YesP	yesP	Bacillus subtilis (strain 168)	COG1175	G	ABC-type sugar transport system, permease component	K02025	ABC.MS.P	multiple sugar transport system permease protein	None	None	None	None	GO:0055085(transmembrane transport)	GO:0005886(plasma membrane);GO:0016021(integral component of membrane)	None
orf00764	296	WP_003233833.1	MULTISPECIES: carbohydrate ABC transporter permease [Bacillus]	O31520|YESQ_BACSU	Probable ABC transporter permease protein YesQ	yesQ	Bacillus subtilis (strain 168)	COG0395	G	ABC-type glycerol-3-phosphate transport system, permease component	K02026	ABC.MS.P1	multiple sugar transport system permease protein	None	None	None	None	GO:0055085(transmembrane transport)	GO:0005886(plasma membrane);GO:0016021(integral component of membrane)	None
orf00765	344	WP_003243366.1	MULTISPECIES: rhamnogalacturonyl hydrolase YesR [Bacillus]	O31521|URHG1_BACSU	Unsaturated rhamnogalacturonyl hydrolase YesR	yesR	Bacillus subtilis (strain 168)	COG4225	G	Rhamnogalacturonyl hydrolase YesR	K15532	yteR, yesR	unsaturated rhamnogalacturonyl hydrolase [EC:3.2.1.172]	None	None	None	None	GO:0005975(carbohydrate metabolic process)	GO:0005737(cytoplasm)	GO:0102211(unsaturated rhamnogalacturonyl hydrolase activity)
orf00766	761	WP_003233827.1	MULTISPECIES: transcriptional regulator YesS [Bacillus]	O31522|YESS_BACSU	HTH-type transcriptional regulator YesS	yesS	Bacillus subtilis (strain 168)	COG2207	K	AraC-type DNA-binding domain and AraC-containing proteins	--	--	--	--	--	--	--	None	GO:0005886(plasma membrane);GO:0016021(integral component of membrane)	GO:0003700(DNA-binding transcription factor activity);GO:0043565(sequence-specific DNA binding)
orf00767	231	WP_003243321.1	rhamnogalacturonan acetylesterase [Bacillus subtilis]	O31523|RHGT1_BACSU	Rhamnogalacturonan acetylesterase RhgT	rhgT	Bacillus subtilis (strain 168)	COG2755	DI	Lysophospholipase L1 or related esterase. Includes spore coat protein LipC/YcsK	--	--	--	--	--	--	--	None	None	GO:0016787(hydrolase activity)
orf00768	220	WP_003233822.1	MULTISPECIES: YesU family protein [Bacillus]	O31524|YESU_BACSU	Uncharacterized protein YesU	yesU	Bacillus subtilis (strain 168)	--	--	--	--	--	--	--	--	--	--	--	--	--
orf00769	208	WP_003233820.1	MULTISPECIES: YesL family protein [Bacillus]	O31525|YESV_BACSU	Uncharacterized protein YesV	yesV	Bacillus subtilis (strain 168)	COG5578	S	Uncharacterized membrane protein YesL	--	--	--	--	--	--	--	None	GO:0005886(plasma membrane);GO:0016021(integral component of membrane)	None
orf00770	614	AHA76661.1	Rhamnogalacturonan lyase yesW [Bacillus subtilis PY79]	O31526|YESW_BACSU	Rhamnogalacturonan endolyase YesW	yesW	Bacillus subtilis (strain 168)	COG3401	R	Fibronectin type 3 domain	K18197	yesW	rhamnogalacturonan endolyase [EC:4.2.2.23]	None	None	None	None	GO:0071555(cell wall organization)	GO:0005576(extracellular region)	GO:0046872(metal ion binding);GO:0102210(rhamnogalacturonan endolyase activity)
orf00771	605	WP_010886437.1	MULTISPECIES: rhamnogalacturonan lyase [Bacillus]	O31527|YESX_BACSU	Rhamnogalacturonan exolyase YesX	yesX	Bacillus subtilis (strain 168)	COG3401	R	Fibronectin type 3 domain	K18198	yesX	rhamnogalacturonan exolyase [EC:4.2.2.24]	None	None	None	None	GO:0071555(cell wall organization)	GO:0005576(extracellular region)	GO:0016829(lyase activity);GO:0046872(metal ion binding)
orf00772	217	WP_003244014.1	MULTISPECIES: rhamnogalacturonan acetylesterase [Bacillus]	O31528|RHGT2_BACSU	Probable rhamnogalacturonan acetylesterase YesY	yesY	Bacillus subtilis (strain 168)	COG2755	DI	Lysophospholipase L1 or related esterase. Includes spore coat protein LipC/YcsK	--	--	--	--	--	--	--	None	None	GO:0016788(hydrolase activity, acting on ester bonds)
orf00773	663	BBK71382.1	beta-galactosidase YesZ [Bacillus subtilis subsp. subtilis]	O31529|BGAL1_BACSU	Beta-galactosidase YesZ	yesZ	Bacillus subtilis (strain 168)	COG1874	G	Beta-galactosidase GanA	K01190	lacZ	beta-galactosidase [EC:3.2.1.23]	ko00052|ko00511|ko00600	Galactose metabolism|Other glycan degradation|Sphingolipid metabolism	Carbohydrate metabolism|Glycan biosynthesis and metabolism|Lipid metabolism	Metabolism|Metabolism|Metabolism	GO:0006012(galactose metabolic process)	GO:0009341(beta-galactosidase complex)	GO:0004565(beta-galactosidase activity);GO:0046872(metal ion binding)
orf00774	857	WP_003243379.1	MULTISPECIES: hypothetical protein [Bacillus]	O31530|YETA_BACSU	Uncharacterized protein YetA	yetA	Bacillus subtilis (strain 168)	--	--	--	--	--	--	--	--	--	--	--	--	--
orf00775	502	WP_003244341.1	MULTISPECIES: extracellular solute-binding protein [Bacillus]	P37966|LIPO_BACSU	Lipoprotein LipO	lipO	Bacillus subtilis (strain 168)	COG1653	G	ABC-type glycerol-3-phosphate transport system, periplasmic component	K17318	K17318, lplA	putative aldouronate transport system substrate-binding protein	ko02010	ABC transporters	Membrane transport	Environmental Information Processing	None	GO:0005886(plasma membrane)	None
orf00776	318	WP_003244086.1	sugar ABC transporter permease [Bacillus subtilis]	P39128|LPLB_BACSU	Protein LplB	lplB	Bacillus subtilis (strain 168)	COG4209	G	ABC-type polysaccharide transport system, permease component	K17319	lplB	putative aldouronate transport system permease protein	ko02010	ABC transporters	Membrane transport	Environmental Information Processing	GO:0055085(transmembrane transport)	GO:0005886(plasma membrane);GO:0016021(integral component of membrane)	None
orf00777	295	WP_003242715.1	MULTISPECIES: carbohydrate ABC transporter permease [Bacillus]	P39129|LPLC_BACSU	Protein LplC	lplC	Bacillus subtilis (strain 168)	COG0395	G	ABC-type glycerol-3-phosphate transport system, permease component	K17320	lplC	putative aldouronate transport system permease protein	ko02010	ABC transporters	Membrane transport	Environmental Information Processing	GO:0055085(transmembrane transport)	GO:0005886(plasma membrane);GO:0016021(integral component of membrane)	None
orf00778	446	WP_156581665.1	alpha-glucosidase/alpha-galactosidase [Bacillus subtilis]	P39130|LPLD_BACSU	Alpha-galacturonidase	lplD	Bacillus subtilis (strain 168)	COG1486	G	Alpha-galactosidase/6-phospho-beta-glucosidase, family 4 of glycosyl hydrolase	K22933	lplD	galacturan 1,4-alpha-galacturonidase [EC:3.2.1.67]	ko00040	Pentose and glucuronate interconversions	Carbohydrate metabolism	Metabolism	GO:0005975(carbohydrate metabolic process)	None	GO:0016616(oxidoreductase activity, acting on the CH-OH group of donors, NAD or NADP as acceptor);GO:0046872(metal ion binding);GO:0047911(galacturan 1,4-alpha-galacturonidase activity)
orf00779	231	WP_003233805.1	MULTISPECIES: DUF421 domain-containing protein [Bacillus]	O31533|YETF_BACSU	UPF0702 transmembrane protein YetF	yetF	Bacillus subtilis (strain 168)	COG2323	S	Uncharacterized membrane protein YcaP, DUF421 family	--	--	--	--	--	--	--	None	GO:0005886(plasma membrane);GO:0016021(integral component of membrane)	None
orf00780	108	WP_003243958.1	MULTISPECIES: heme-degrading oxygenase HmoA [Bacilli]	O31534|HMOA_BACSU	Heme-degrading monooxygenase HmoA	hmoA	Bacillus subtilis (strain 168)	COG2329	H	Heme-degrading monooxygenase HmoA and related ABM domain proteins	K07145	isdG, isdI	heme oxygenase (staphylobilin-producing) [EC:1.14.99.48]	ko00860	Porphyrin and chlorophyll metabolism	Metabolism of cofactors and vitamins	Metabolism	None	GO:0005737(cytoplasm)	GO:0004392(heme oxygenase (decyclizing) activity);GO:0004497(monooxygenase activity);GO:0046872(metal ion binding)
orf00781	120	WP_003233803.1	MULTISPECIES: VOC family protein [Bacillus]	O31535|YETH_BACSU	Uncharacterized protein YetH	yetH	Bacillus subtilis (strain 168)	COG0346	Q	Catechol 2,3-dioxygenase or related enzyme, vicinal oxygen chelate (VOC) family	--	--	--	--	--	--	--	GO:0046491(L-methylmalonyl-CoA metabolic process)	None	GO:0004493(methylmalonyl-CoA epimerase activity)
orf00782	164	WP_088467568.1	hypothetical protein [Bacillus subtilis]	--	--	--	--	--	--	--	--	--	--	--	--	--	--	--	--	--
orf00783	193	AQR80674.1	RsbT co-antagonist protein RsbRD [Bacillus subtilis subsp. subtilis str. 168]	P54504|RSBRD_BACSU	RsbT co-antagonist protein RsbRD	rsbRD	Bacillus subtilis (strain 168)	COG1366	T	Anti-anti-sigma regulatory factor (antagonist of anti-sigma factor)	K17763	rsbR	rsbT co-antagonist protein RsbR	None	None	None	None	--	--	--
orf00784	94	O31537.2	RecName: Full=Uncharacterized protein YezB [Bacillus subtilis subsp. subtilis str. 168]	O31537|YEZB_BACSU	Uncharacterized protein YezB	yezB	Bacillus subtilis (strain 168)	COG1366	T	Anti-anti-sigma regulatory factor (antagonist of anti-sigma factor)	K17763	rsbR	rsbT co-antagonist protein RsbR	None	None	None	None	None	GO:0005737(cytoplasm)	None
orf00785	55	WP_003244522.1	MULTISPECIES: YezD family protein [Bacteria]	O31538|YEZD_BACSU	Uncharacterized protein YezD	yezD	Bacillus subtilis (strain 168)	COG5583	S	Uncharacterized conserved protein YezD	--	--	--	--	--	--	--	--	--	--
orf00786	214	WP_003244397.1	MULTISPECIES: Bax inhibitor-1 family protein [Bacilli]	O31539|YETJ_BACSU	Uncharacterized protein YetJ	yetJ	Bacillus subtilis (strain 168)	COG0670	P	Integral membrane protein YbhL, putative Ca2+ regulator, Bax inhibitor (BI-1)/TMBIM family	K06890	K06890	uncharacterized protein	None	None	None	None	None	GO:0005886(plasma membrane);GO:0016021(integral component of membrane)	None
orf00787	330	WP_003243771.1	MULTISPECIES: DMT family transporter [Bacillus]	O31540|YETK_BACSU	Uncharacterized transporter YetK	yetK	Bacillus subtilis (strain 168)	COG0697	GER	Permease of the drug/metabolite transporter (DMT) superfamily	--	--	--	--	--	--	--	None	GO:0005886(plasma membrane);GO:0016021(integral component of membrane)	None
orf00788	167	WP_071578241.1	MULTISPECIES: transcriptional regulator YetL [Bacillus]	O31541|YETL_BACSU	Uncharacterized HTH-type transcriptional regulator YetL	yetL	Bacillus subtilis (strain 168)	COG1846	K	DNA-binding transcriptional regulator, MarR family	--	--	--	--	--	--	--	GO:0006355(regulation of transcription, DNA-templated)	None	GO:0000976(transcription cis-regulatory region binding);GO:0003700(DNA-binding transcription factor activity)
orf00789	237	TWG63323.1	2-polyprenyl-6-methoxyphenol hydroxylase and related FAD-dependent oxidoreductases [Bacillus subtilis J24]	O06489|YETM_BACSU	Putative oxidoreductase YetM	yetM	Bacillus subtilis (strain 168)	COG0654	HC	2-polyprenyl-6-methoxyphenol hydroxylase and related FAD-dependent oxidoreductases	--	--	--	--	--	--	--	None	None	GO:0004497(monooxygenase activity);GO:0071949(FAD binding)
orf00790	115	CJB67327.1	6-hydroxynicotinate 3-monooxygenase precursor [Streptococcus pneumoniae]	O06489|YETM_BACSU	Putative oxidoreductase YetM	yetM	Bacillus subtilis (strain 168)	COG0654	HC	2-polyprenyl-6-methoxyphenol hydroxylase and related FAD-dependent oxidoreductases	--	--	--	--	--	--	--	None	None	GO:0004497(monooxygenase activity);GO:0071949(FAD binding)
orf00791	356	WP_003233793.1	MULTISPECIES: DUF3900 domain-containing protein [Bacilli]	O06490|YETN_BACSU	Uncharacterized protein YetN	yetN	Bacillus subtilis (strain 168)	--	--	--	--	--	--	--	--	--	--	--	--	--
orf00792	1061	WP_003242884.1	MULTISPECIES: bifunctional P-450/NADPH--P450 reductase [Bacillus]	O08394|CYPD_BACSU	Bifunctional cytochrome P450/NADPH--P450 reductase 1	cypD	Bacillus subtilis (strain 168)	COG0369|COG2124	FP|QV	Flavoprotein (flavin reductase) subunit CysJ of sulfite and N-hydroxylaminopurine reductases|Cytochrome P450	K14338	cypD_E, CYP102A, CYP505	cytochrome P450 / NADPH-cytochrome P450 reductase [EC:1.14.14.1 1.6.2.4]	ko00071|ko00380|ko00627	Fatty acid degradation|Tryptophan metabolism|Aminobenzoate degradation	Lipid metabolism|Amino acid metabolism|Xenobiotics biodegradation and metabolism	Metabolism|Metabolism|Metabolism	GO:0019395(fatty acid oxidation)	GO:0005829(cytosol)	GO:0003958(NADPH-hemoprotein reductase activity);GO:0005504(fatty acid binding);GO:0005506(iron ion binding);GO:0010181(FMN binding);GO:0016491(oxidoreductase activity);GO:0016709(oxidoreductase activity, acting on paired donors, with incorporation or reduction of molecular oxygen, NAD(P)H as one donor, and incorporation of one atom of oxygen);GO:0016712(oxidoreductase activity, acting on paired …
orf00793	47	AKN12800.1	hypothetical protein ABU16_1724 [Bacillus subtilis]	--	--	--	--	--	--	--	--	--	--	--	--	--	--	--	--	--
orf00794	653	AGE62594.1	hypothetical protein C663_0752 [Bacillus subtilis XF-1]	Q797B3|LTAS1_BACSU	Lipoteichoic acid synthase 1	ltaS1	Bacillus subtilis (strain 168)	COG1368	M	Phosphoglycerol transferase MdoB/OpgB, AlkP superfamily	K19005	ltaS	lipoteichoic acid synthase [EC:2.7.8.20]	ko00561	Glycerolipid metabolism	Lipid metabolism	Metabolism	GO:0070395(lipoteichoic acid biosynthetic process);GO:0071555(cell wall organization)	GO:0005576(extracellular region);GO:0005886(plasma membrane);GO:0016021(integral component of membrane)	GO:0008484(sulfuric ester hydrolase activity);GO:0016740(transferase activity);GO:0046872(metal ion binding)
orf00795	61	AHA76683.1	Hypothetical Protein U712_03675 [Bacillus subtilis PY79]	--	--	--	--	--	--	--	--	--	--	--	--	--	--	--	--	--
orf00796	254	WP_003244408.1	MULTISPECIES: glucose-1-phosphate cytidylyltransferase [Bacillus]	O06486|RFBF_BACSU	Probable glucose-1-phosphate cytidylyltransferase	yfnH	Bacillus subtilis (strain 168)	COG1208	JM	NDP-sugar pyrophosphorylase, includes eIF-2Bgamma, eIF-2Bepsilon, and LPS biosynthesis protein s	K00978	rfbF	glucose-1-phosphate cytidylyltransferase [EC:2.7.7.33]	ko00500|ko00520|ko00541	Starch and sucrose metabolism|Amino sugar and nucleotide sugar metabolism|O-Antigen nucleotide sugar biosynthesis	Carbohydrate metabolism|Carbohydrate metabolism|Glycan biosynthesis and metabolism	Metabolism|Metabolism|Metabolism	GO:0009058(biosynthetic process)	None	GO:0000166(nucleotide binding);GO:0046872(metal ion binding);GO:0047343(glucose-1-phosphate cytidylyltransferase activity)
orf00797	301	AGG60082.1	putative CDP-sugar-dehydratase/epimerase YfnG [Bacillus subtilis subsp. subtilis 6051-HGW]	O06485|YFNG_BACSU	Putative sugar dehydratase/epimerase YfnG	yfnG	Bacillus subtilis (strain 168)	COG0451	M	Nucleoside-diphosphate-sugar epimerase	K01709	rfbG	CDP-glucose 4,6-dehydratase [EC:4.2.1.45]	ko00520|ko00541	Amino sugar and nucleotide sugar metabolism|O-Antigen nucleotide sugar biosynthesis	Carbohydrate metabolism|Glycan biosynthesis and metabolism	Metabolism|Metabolism	GO:0005975(carbohydrate metabolic process)	None	None
orf00798	303	WP_003243130.1	MULTISPECIES: hypothetical protein [Bacillus]	O06484|YFNF_BACSU	Uncharacterized protein YfnF	yfnF	Bacillus subtilis (strain 168)	COG0463|COG1216|COG3754	M|G|M	Glycosyltransferase involved in cell wall bisynthesis|Glycosyltransferase, GT2 family|Lipopolysaccharide biosynthesis protein	--	--	--	--	--	--	--	--	--	--
orf00799	392	WP_003233779.1	MULTISPECIES: glycosyltransferase family 2 protein [Bacillus]	O06483|YFNE_BACSU	Uncharacterized glycosyltransferase YfnE	yfnE	Bacillus subtilis (strain 168)	COG0463	M	Glycosyltransferase involved in cell wall bisynthesis	--	--	--	--	--	--	--	None	None	GO:0016757(glycosyltransferase activity)
orf00800	291	AHA76688.1	Uncharacterized protein yfnD [Bacillus subtilis PY79]	O31542|YFND_BACSU	Uncharacterized protein YfnD	yfnD	Bacillus subtilis (strain 168)	COG0463|COG1216|COG3754	M|G|M	Glycosyltransferase involved in cell wall bisynthesis|Glycosyltransferase, GT2 family|Lipopolysaccharide biosynthesis protein	--	--	--	--	--	--	--	--	--	--
orf00801	409	WP_003243467.1	MULTISPECIES: MFS transporter [Bacillus]	O06481|YFNC_BACSU	Uncharacterized MFS-type transporter YfnC	yfnC	Bacillus subtilis (strain 168)	COG2271	G	Sugar phosphate permease	K08223	fsr	MFS transporter, FSR family, fosmidomycin resistance protein	None	None	None	None	None	GO:0005886(plasma membrane);GO:0016021(integral component of membrane)	GO:0022857(transmembrane transporter activity)
orf00802	235	WP_003244307.1	MULTISPECIES: YjjG family noncanonical pyrimidine nucleotidase [Bacilli]	O06480|YFNB_BACSU	Putative HAD-hydrolase YfnB	yfnB	Bacillus subtilis (strain 168)	COG1011	H	FMN and 5-amino-6-(5-phospho-D-ribitylamino)uracil phosphatase YigB, HAD superfamily (riboflavin biosynthesis)	K01560	E3.8.1.2	2-haloacid dehalogenase [EC:3.8.1.2]	ko00361|ko00625	Chlorocyclohexane and chlorobenzene degradation|Chloroalkane and chloroalkene degradation	Xenobiotics biodegradation and metabolism|Xenobiotics biodegradation and metabolism	Metabolism|Metabolism	None	None	GO:0016787(hydrolase activity)
orf00803	461	WP_003242995.1	MULTISPECIES: amino acid permease [Bacillus]	Q797A7|MTRTR_BACSU	Methylthioribose transporter	mtrA	Bacillus subtilis (strain 168)	COG0531	E	Serine transporter YbeC, amino acid:H+ symporter family	K03294	TC.APA	basic amino acid/polyamine antiporter, APA family	None	None	None	None	GO:0006865(amino acid transport);GO:0008643(carbohydrate transport)	GO:0005886(plasma membrane);GO:0016021(integral component of membrane)	GO:0015171(amino acid transmembrane transporter activity)
orf00804	485	WP_003244104.1	MULTISPECIES: benzaldehyde dehydrogenase [Bacillus]	O06478|ALDH5_BACSU	Benzaldehyde dehydrogenase YfmT	yfmT	Bacillus subtilis (strain 168)	COG1012	I	Acyl-CoA reductase or other NAD-dependent aldehyde dehydrogenase	K21802	vdh	vanillin dehydrogenase [EC:1.2.1.67]	ko00627	Aminobenzoate degradation	Xenobiotics biodegradation and metabolism	Metabolism	None	None	GO:0018479(benzaldehyde dehydrogenase (NAD+) activity);GO:0050608(vanillin dehydrogenase activity)
orf00805	286	WP_003233767.1	MULTISPECIES: methyl-accepting chemotaxis protein [Bacillus]	O06477|YFMS_BACSU	Putative sensory transducer protein YfmS	yfmS	Bacillus subtilis (strain 168)	COG0840	T	Methyl-accepting chemotaxis protein (MCP)	--	--	--	--	--	--	--	GO:0007165(signal transduction)	GO:0016020(membrane)	None
orf00806	629	WP_003244423.1	MULTISPECIES: ABC-F family ATP-binding cassette domain-containing protein [Bacillus]	O06476|YFMR_BACSU	Uncharacterized ABC transporter ATP-binding protein YfmR	yfmR	Bacillus subtilis (strain 168)	COG0488	R	ATPase components of ABC transporters with duplicated ATPase domains	K15738	uup	ABC transport system ATP-binding/permease protein	None	None	None	None	None	None	GO:0003677(DNA binding);GO:0005524(ATP binding);GO:0042626(ATPase-coupled transmembrane transporter activity)
orf00807	148	WP_003243426.1	MULTISPECIES: YfmQ family protein [Bacillus]	O06475|YFMQ_BACSU	Uncharacterized protein YfmQ	yfmQ	Bacillus subtilis (strain 168)	--	--	--	--	--	--	--	--	--	--	None	GO:0016021(integral component of membrane)	None
orf00808	140	WP_003243655.1	MULTISPECIES: MerR family transcriptional regulator [Bacillus]	O06474|YFMP_BACSU	HTH-type transcriptional regulator YfmP	yfmP	Bacillus subtilis (strain 168)	COG0789	K	DNA-binding transcriptional regulator, MerR family	K21902	yfmP	MerR family transcriptional regulator, repressor of the yfmOP operon	None	None	None	None	GO:0006355(regulation of transcription, DNA-templated)	None	GO:0003677(DNA binding)
orf00809	396	WP_003233759.1	MULTISPECIES: MFS transporter [Bacillus]	O06473|YFMO_BACSU	Multidrug efflux protein YfmO	yfmO	Bacillus subtilis (strain 168)	COG2814	G	Predicted arabinose efflux permease AraJ, MFS family	K08221	yitG, ymfD, yfmO	MFS transporter, ACDE family, multidrug resistance protein	None	None	None	None	GO:0006825(copper ion transport)	GO:0005886(plasma membrane);GO:0016021(integral component of membrane)	GO:0022857(transmembrane transporter activity)
orf00810	70	WP_003233756.1	hypothetical protein [Bacillus subtilis]	--	--	--	--	--	--	--	--	--	--	--	--	--	--	--	--	--
orf00811	67	ADV95731.1	hypothetical protein BSn5_15615 [Bacillus subtilis BSn5]	--	--	--	--	--	--	--	--	--	--	--	--	--	--	--	--	--
orf00812	518	WP_003233752.1	MULTISPECIES: ABC-F family ATP-binding cassette domain-containing protein [Bacillus]	O34512|YFMM_BACSU	Uncharacterized ABC transporter ATP-binding protein YfmM	yfmM	Bacillus subtilis (strain 168)	COG0488	R	ATPase components of ABC transporters with duplicated ATPase domains	--	--	--	--	--	--	--	None	None	GO:0005524(ATP binding);GO:0042626(ATPase-coupled transmembrane transporter activity)
orf00813	376	WP_003233750.1	MULTISPECIES: DEAD/DEAH box helicase [Bacillus]	O34750|YFML_BACSU	Probable ATP-dependent RNA helicase YfmL	yfmL	Bacillus subtilis (strain 168)	COG0513	L	Superfamily II DNA and RNA helicase	--	--	--	--	--	--	--	GO:0000027(ribosomal large subunit assembly)	GO:0005829(cytosol)	GO:0003723(RNA binding);GO:0003724(RNA helicase activity);GO:0005524(ATP binding);GO:0033592(RNA strand annealing activity)
orf00814	148	WP_003243349.1	MULTISPECIES: N-acetyltransferase [Bacillus]	O34536|YFMK_BACSU	Uncharacterized N-acetyltransferase YfmK	yfmK	Bacillus subtilis (strain 168)	COG1247	E	L-amino acid N-acyltransferase MnaT	--	--	--	--	--	--	--	None	None	GO:0008080(N-acetyltransferase activity)
orf00815	339	WP_003242607.1	MULTISPECIES: NADP-dependent oxidoreductase [Bacillus]	O34812|YFMJ_BACSU	Putative NADP-dependent oxidoreductase YfmJ	yfmJ	Bacillus subtilis (strain 168)	COG2130	QR	NADPH-dependent curcumin reductase CurA	K00359	qorA	NADPH:quinone reductase [EC:1.6.5.5]	None	None	None	None	GO:0009636(response to toxic substance);GO:0019439(aromatic compound catabolic process)	None	GO:0016491(oxidoreductase activity)
orf00816	77	AHA76704.1	Hypothetical Protein U712_03780 [Bacillus subtilis PY79]	--	--	--	--	--	--	--	--	--	--	--	--	--	--	--	--	--
orf00817	56	AIY92037.1	hypothetical protein QU35_04255 [Bacillus subtilis subsp. subtilis str. 168]	--	--	--	--	--	--	--	--	--	--	--	--	--	--	--	--	--
orf00818	406	WP_003233743.1	MULTISPECIES: MFS transporter [Bacillus]	O34440|YFMI_BACSU	Uncharacterized MFS-type transporter YfmI	yfmI	Bacillus subtilis (strain 168)	COG2814	G	Predicted arabinose efflux permease AraJ, MFS family	--	--	--	--	--	--	--	None	GO:0005886(plasma membrane);GO:0016021(integral component of membrane)	GO:0022857(transmembrane transporter activity)
orf00819	487	EHA29297.1	hypothetical protein BSSC8_35770 [Bacillus subtilis subsp. subtilis str. SC-8]	O34722|YFMG_BACSU	Uncharacterized protein YfmG	yfmG	Bacillus subtilis (strain 168)	COG1262	O	Formylglycine-generating enzyme, required for sulfatase activity, contains SUMF1/FGE domain	--	--	--	--	--	--	--	GO:0052704(ergothioneine biosynthesis from histidine via gamma-glutamyl-hercynylcysteine sulfoxide)	None	GO:0004497(monooxygenase activity);GO:0008198(ferrous iron binding);GO:0016491(oxidoreductase activity);GO:0044875(gamma-glutamyl hercynylcysteine sulfoxide synthase activity)
orf00820	41	AHA76707.1	Hypothetical Protein U712_03795 [Bacillus subtilis PY79]	--	--	--	--	--	--	--	--	--	--	--	--	--	--	--	--	--
orf00821	39	AHA76708.1	Hypothetical Protein U712_03800 [Bacillus subtilis PY79]	--	--	--	--	--	--	--	--	--	--	--	--	--	--	--	--	--
orf00822	266	WP_003233737.1	MULTISPECIES: Fe(3+)-citrate ABC transporter ATP-binding protein YfmF [Bacillus]	O34510|YFMF_BACSU	Fe(3+)-citrate import ATP-binding protein YfmF	yfmF	Bacillus subtilis (strain 168)	COG1120	PH	ABC-type cobalamin/Fe3+-siderophores transport system, ATPase component	K23184	fecE	ferric citrate transport system ATP-binding protein [EC:7.2.2.18]	ko02010	ABC transporters	Membrane transport	Environmental Information Processing	GO:0006811(ion transport);GO:0055072(iron ion homeostasis)	GO:0005886(plasma membrane)	GO:0005524(ATP binding);GO:0042626(ATPase-coupled transmembrane transporter activity)
orf00823	333	WP_003243506.1	MULTISPECIES: Fe(3+)-citrate ABC transporter permease YfmE [Bacillus]	O34832|YFME_BACSU	Fe(3+)-citrate import system permease protein YfmE	yfmE	Bacillus subtilis (strain 168)	COG0609	P	ABC-type Fe3+-siderophore transport system, permease component	K23182	fecD	ferric citrate transport system permease protein	ko02010	ABC transporters	Membrane transport	Environmental Information Processing	GO:0033214(siderophore-dependent iron import into cell)	GO:0005887(integral component of plasma membrane)	GO:0022857(transmembrane transporter activity)
orf00824	333	WP_003243835.1	MULTISPECIES: Fe(3+) dicitrate ABC transporter permease FecD [Bacillus]	O34933|YFMD_BACSU	Fe(3+)-citrate import system permease protein YfmD	yfmD	Bacillus subtilis (strain 168)	COG0609	P	ABC-type Fe3+-siderophore transport system, permease component	K23183	fecC	ferric citrate transport system permease protein	ko02010	ABC transporters	Membrane transport	Environmental Information Processing	GO:0033214(siderophore-dependent iron import into cell)	GO:0005887(integral component of plasma membrane)	GO:0022857(transmembrane transporter activity)
orf00825	315	WP_003243996.1	MULTISPECIES: Fe(3+)-citrate ABC transporter substrate-binding protein YfmC [Bacillus]	O34348|YFMC_BACSU	Fe(3+)-citrate-binding protein YfmC	yfmC	Bacillus subtilis (strain 168)	COG4594	P	ABC-type Fe3+-citrate transport system, periplasmic component	K23181	fecB	ferric citrate transport system substrate-binding protein	ko02010	ABC transporters	Membrane transport	Environmental Information Processing	GO:0006811(ion transport);GO:0055072(iron ion homeostasis)	GO:0005886(plasma membrane);GO:0030288(outer membrane-bounded periplasmic space)	None
orf00826	122	WP_003233730.1	MULTISPECIES: YfmB family protein [Bacillus]	O34626|YFMB_BACSU	Uncharacterized protein YfmB	yfmB	Bacillus subtilis (strain 168)	--	--	--	--	--	--	--	--	--	--	--	--	--
orf00827	115	WP_003233729.1	MULTISPECIES: general stress protein [Bacillus]	P80241|G17M_BACSU	General stress protein 17M	yflT	Bacillus subtilis (strain 168)	--	--	--	--	--	--	--	--	--	--	--	--	--
orf00828	420	WP_003244025.1	MULTISPECIES: pectate lyase [Bacillus]	P39116|PLY_BACSU	Pectate lyase	pel	Bacillus subtilis (strain 168)	COG3866	G	Pectate lyase	K01728	pel	pectate lyase [EC:4.2.2.2]	ko00040|ko02024	Pentose and glucuronate interconversions|Quorum sensing	Carbohydrate metabolism|Cellular community - prokaryotes	Metabolism|Cellular Processes	GO:0045490(pectin catabolic process)	GO:0005576(extracellular region)	GO:0030570(pectate lyase activity);GO:0046872(metal ion binding)
orf00829	478	QHM01900.1	Putative malate transporter YflS [Bacillus subtilis]	O34726|YFLS_BACSU	Putative malate transporter YflS	yflS	Bacillus subtilis (strain 168)	COG0471	G	Di- and tricarboxylate antiporter	K03319	TC.DASS	divalent anion:Na+ symporter, DASS family	None	None	None	None	None	GO:0005886(plasma membrane);GO:0016021(integral component of membrane)	GO:0022857(transmembrane transporter activity)
orf00830	542	WP_003242967.1	MULTISPECIES: two-component sensor histidine kinase CitS [Bacillus]	O34427|CITS_BACSU	Sensor protein CitS	citS	Bacillus subtilis (strain 168)	COG3290	T	Sensor histidine kinase DipB regulating citrate/malate metabolism	K11637	citS	two-component system, CitB family, sensor histidine kinase CitS [EC:2.7.13.3]	ko02020	Two-component system	Signal transduction	Environmental Information Processing	None	GO:0005886(plasma membrane);GO:0016021(integral component of membrane)	GO:0000155(phosphorelay sensor kinase activity);GO:0005524(ATP binding)
orf00831	226	WP_003242754.1	MULTISPECIES: two-component response regulator CitT [Bacillus]	O34534|CITT_BACSU	Transcriptional regulatory protein CitT	citT	Bacillus subtilis (strain 168)	COG4565	KT	DNA-binding response regulator DpiB of citrate/malate metabolism	K11638	K11638, citT	two-component system, CitB family, response regulator CitT	ko02020	Two-component system	Signal transduction	Environmental Information Processing	None	GO:0005737(cytoplasm)	GO:0000156(phosphorelay response regulator activity);GO:0003677(DNA binding);GO:0003700(DNA-binding transcription factor activity)
orf00832	319	WP_003242528.1	MULTISPECIES: tripartite tricarboxylate transporter substrate binding protein [Bacillus]	O34439|YFLP_BACSU	UPF0065 protein YflP	yflP	Bacillus subtilis (strain 168)	COG3181	C	Tripartite-type tricarboxylate transporter, extracytoplasmic receptor component TctC	--	--	--	--	--	--	--	--	--	--
orf00833	41	ADV95749.1	hypothetical protein BSn5_15705 [Bacillus subtilis BSn5]	--	--	--	--	--	--	--	--	--	--	--	--	--	--	--	--	--
orf00834	433	WP_003233714.1	citrate transporter CitM [Bacillus subtilis]	P55069|CITM_BACSU	Mg(2+)/citrate complex secondary transporter	citM	Bacillus subtilis (strain 168)	COG2851	C	Mg2+/citrate symporter	K11639	citM	Mg2+/citrate complex secondary transporter	ko02020	Two-component system	Signal transduction	Environmental Information Processing	GO:0006101(citrate metabolic process);GO:0098656(anion transmembrane transport)	GO:0005886(plasma membrane);GO:0016021(integral component of membrane)	GO:0015137(citrate transmembrane transporter activity);GO:0015293(symporter activity)
orf00835	264	WP_009966790.1	MULTISPECIES: MBL fold metallo-hydrolase [Bacillus]	O34409|YFLN_BACSU	Probable metallo-hydrolase YflN	yflN	Bacillus subtilis (strain 168)	COG0491	R	Glyoxylase or a related metal-dependent hydrolase, beta-lactamase superfamily II	--	--	--	--	--	--	--	None	None	GO:0016787(hydrolase activity);GO:0046872(metal ion binding)
orf00836	363	BAM49686.1	nitric-oxide synthase [Bacillus subtilis BEST7613]	O34453|NOSO_BACSU	Nitric oxide synthase oxygenase	nos	Bacillus subtilis (strain 168)	COG4362	P	Nitric oxide synthase, oxygenase domain	K00491	nos	nitric-oxide synthase, bacterial [EC:1.14.14.47]	ko00220|ko00330	Arginine biosynthesis|Arginine and proline metabolism	Amino acid metabolism|Amino acid metabolism	Metabolism|Metabolism	GO:0006809(nitric oxide biosynthetic process)	None	GO:0004517(nitric-oxide synthase activity);GO:0020037(heme binding);GO:0046872(metal ion binding)
orf00837	91	WP_003243829.1	MULTISPECIES: acylphosphatase [Bacillus]	O35031|ACYP_BACSU	Acylphosphatase	acyP	Bacillus subtilis (strain 168)	COG1254	C	Acylphosphatase	K01512	acyP	acylphosphatase [EC:3.6.1.7]	ko00620|ko00627	Pyruvate metabolism|Aminobenzoate degradation	Carbohydrate metabolism|Xenobiotics biodegradation and metabolism	Metabolism|Metabolism	None	None	GO:0003998(acylphosphatase activity)
orf00838	221	WP_003243175.1	MULTISPECIES: MOSC domain-containing protein [Bacillus]	O34542|YFLK_BACSU	Uncharacterized protein YflK	yflK	Bacillus subtilis (strain 168)	COG2258	FV	N-hydroxylaminopurine reductase YiiM, contains MOSC domain	--	--	--	--	--	--	--	None	None	GO:0003824(catalytic activity);GO:0030151(molybdenum ion binding);GO:0030170(pyridoxal phosphate binding)
orf00839	45	WP_003233704.1	MULTISPECIES: YflJ family protein [Bacillus]	O34345|YFLJ_BACSU	Uncharacterized protein YflJ	yflJ	Bacillus subtilis (strain 168)	--	--	--	--	--	--	--	--	--	--	--	--	--
orf00840	51	WP_003244572.1	MULTISPECIES: hypothetical protein [Bacillus]	O34905|YFLI_BACSU	Uncharacterized protein YflI	yflI	Bacillus subtilis (strain 168)	--	--	--	--	--	--	--	--	--	--	None	GO:0005886(plasma membrane);GO:0016021(integral component of membrane)	None
orf00841	104	WP_003242951.1	MULTISPECIES: DUF3243 domain-containing protein [Bacillus]	O34306|YFLH_BACSU	Uncharacterized protein YflH	yflH	Bacillus subtilis (strain 168)	COG5918	D	Uncharacterized sporulation protein YmfJ, contains DUF3243 domain	--	--	--	--	--	--	--	--	--	--
orf00842	249	WP_003233698.1	MULTISPECIES: type I methionyl aminopeptidase [Bacillus]	O34484|MAP12_BACSU	Methionine aminopeptidase 2	mapB	Bacillus subtilis (strain 168)	COG0024	J	Methionine aminopeptidase	K01265	map	methionyl aminopeptidase [EC:3.4.11.18]	None	None	None	None	GO:0070084(protein initiator methionine removal)	GO:0005737(cytoplasm)	GO:0046872(metal ion binding);GO:0070006(metalloaminopeptidase activity)
orf00843	452	WP_003243372.1	MULTISPECIES: PTS transporter subunit EIIC [Bacillus]	O34521|PTWCB_BACSU	PTS system N-acetylglucosamine-specific EIICB component	nagP	Bacillus subtilis (strain 168)	COG1263|COG1264	G|G	Phosphotransferase system IIC components, glucose/maltose/N-acetylglucosamine-specific|Phosphotransferase system IIB components	K02804	nagE	N-acetylglucosamine PTS system EIICBA or EIICB component [EC:2.7.1.193]	ko00520|ko02060	Amino sugar and nucleotide sugar metabolism|Phosphotransferase system (PTS)	Carbohydrate metabolism|Membrane transport	Metabolism|Environmental Information Processing	GO:0009401(phosphoenolpyruvate-dependent sugar phosphotransferase system);GO:0015764(N-acetylglucosamine transport)	GO:0005887(integral component of plasma membrane);GO:0019866(organelle inner membrane)	GO:0008982(protein-N(PI)-phosphohistidine-sugar phosphotransferase activity);GO:0015572(N-acetylglucosamine transmembrane transporter activity);GO:0016301(kinase activity);GO:0090563(protein-phosphocysteine-sugar phosphotransferase activity);GO:0090587(protein-phosphocysteine-glucosamine phosphotransferase system transporter activity)
orf00844	649	WP_003233694.1	MULTISPECIES: lipoteichoic acid synthase [Bacillus]	O34952|LTAS2_BACSU	Lipoteichoic acid synthase 2	ltaS2	Bacillus subtilis (strain 168)	COG1368	M	Phosphoglycerol transferase MdoB/OpgB, AlkP superfamily	K19005	ltaS	lipoteichoic acid synthase [EC:2.7.8.20]	ko00561	Glycerolipid metabolism	Lipid metabolism	Metabolism	GO:0070395(lipoteichoic acid biosynthetic process);GO:0071555(cell wall organization)	GO:0005576(extracellular region);GO:0005886(plasma membrane);GO:0016021(integral component of membrane)	GO:0008484(sulfuric ester hydrolase activity);GO:0016740(transferase activity);GO:0046872(metal ion binding)
orf00845	131	AEP89862.1	YflB [Bacillus subtilis subsp. subtilis str. RO-NN-1]	O34887|YFLB_BACSU	Uncharacterized protein YflB	yflB	Bacillus subtilis (strain 168)	--	--	--	--	--	--	--	--	--	--	--	--	--
orf00846	488	AHA76733.1	putative transporter yflA [Bacillus subtilis PY79]	O34708|YFLA_BACSU	Uncharacterized transporter YflA	yflA	Bacillus subtilis (strain 168)	COG1115	E	Na+/alanine symporter	K03310	TC.AGCS	alanine or glycine:cation symporter, AGCS family	None	None	None	None	None	GO:0005886(plasma membrane);GO:0016021(integral component of membrane)	GO:0015655(alanine:sodium symporter activity)
orf00847	358	WP_003243872.1	MULTISPECIES: endospore germination permease [Bacillus]	O34573|YFKT_BACSU	Putative spore germination protein YfkT	yfkT	Bacillus subtilis (strain 168)	COG5902	D	Spore germination receptor GerABC, GerB subunit (amino acid transporter)	K06309	yfkT	spore germination protein	None	None	None	None	GO:0009847(spore germination)	GO:0005886(plasma membrane);GO:0016021(integral component of membrane)	None
orf00848	66	WP_003233686.1	MULTISPECIES: hypothetical protein [Bacillus]	O35036|YFKS_BACSU	Uncharacterized protein YfkS	yfkS	Bacillus subtilis (strain 168)	--	--	--	--	--	--	--	--	--	--	None	GO:0016021(integral component of membrane)	None
orf00849	384	WP_003243672.1	MULTISPECIES: Ger(x)C family spore germination protein [Bacillus]	O35028|YFKR_BACSU	Putative spore germination protein YfkR	yfkR	Bacillus subtilis (strain 168)	COG5903	D	Spore germination receptor GerABC, GerC subunit	K06308	yfkR	spore germination protein	None	None	None	None	GO:0009847(spore germination)	GO:0005886(plasma membrane)	None
orf00850	513	WP_003233683.1	MULTISPECIES: spore germination protein [Bacillus]	O34486|YFKQ_BACSU	Uncharacterized membrane protein YfkQ	yfkQ	Bacillus subtilis (strain 168)	COG5901	D	Spore germination receptor GerABC, GerA subunit (L-alanine receptor)	K06307	yfkQ	spore germination protein	None	None	None	None	GO:0009847(spore germination)	GO:0005886(plasma membrane);GO:0016021(integral component of membrane)	None
orf00851	470	WP_003233682.1	MULTISPECIES: PTS system trehalose-specific EIIBC component [Bacillus]	P39794|PTTBC_BACSU	PTS system trehalose-specific EIIBC component	treP	Bacillus subtilis (strain 168)	COG1263|COG1264	G|G	Phosphotransferase system IIC components, glucose/maltose/N-acetylglucosamine-specific|Phosphotransferase system IIB components	--	--	--	--	--	--	--	GO:0009401(phosphoenolpyruvate-dependent sugar phosphotransferase system);GO:0015771(trehalose transport);GO:0034219(carbohydrate transmembrane transport)	GO:0005886(plasma membrane);GO:0016021(integral component of membrane)	GO:0008982(protein-N(PI)-phosphohistidine-sugar phosphotransferase activity);GO:0015574(trehalose transmembrane transporter activity);GO:0016301(kinase activity);GO:0090563(protein-phosphocysteine-sugar phosphotransferase activity);GO:0090589(protein-phosphocysteine-trehalose phosphotransferase system transporter activity)
orf00852	561	WP_003244272.1	MULTISPECIES: alpha,alpha-phosphotrehalase [Bacillus]	P39795|TREC_BACSU	Trehalose-6-phosphate hydrolase	treA	Bacillus subtilis (strain 168)	COG0366	G	Glycosidase/amylase (phosphorylase)	K01226	treC	trehalose-6-phosphate hydrolase [EC:3.2.1.93]	ko00500	Starch and sucrose metabolism	Carbohydrate metabolism	Metabolism	GO:0005993(trehalose catabolic process);GO:0009313(oligosaccharide catabolic process)	GO:0005737(cytoplasm)	GO:0004556(alpha-amylase activity);GO:0008788(alpha,alpha-phosphotrehalase activity)
orf00853	238	WP_003233679.1	MULTISPECIES: trehalose operon repressor [Bacillus]	P39796|TRER_BACSU	HTH-type transcriptional regulator TreR	treR	Bacillus subtilis (strain 168)	COG2188	K	DNA-binding transcriptional regulator, GntR family	K03486	treR2, treR	GntR family transcriptional regulator, trehalose operon transcriptional repressor	None	None	None	None	None	None	GO:0003677(DNA binding);GO:0003700(DNA-binding transcription factor activity)
orf00854	221	WP_003243096.1	MULTISPECIES: NAD(P)H-dependent oxidoreductase [Bacillus]	O34475|YFKO_BACSU	Putative NAD(P)H nitroreductase YfkO	yfkO	Bacillus subtilis (strain 168)	COG0778	C	Nitroreductase	--	--	--	--	--	--	--	GO:0046256(2,4,6-trinitrotoluene catabolic process)	GO:0005829(cytosol)	GO:0016491(oxidoreductase activity);GO:0018545(NAD(P)H nitroreductase activity)
orf00855	1415	WP_010886443.1	MULTISPECIES: multifunctional 2&apos;,3&apos;-cyclic-nucleotide 2&apos;-phosphodiesterase/3&apos;-nucleotidase/5&apos;-nucleotidase [Bacillus]	O34313|NTPES_BACSU	Trifunctional nucleotide phosphoesterase protein YfkN	yfkN	Bacillus subtilis (strain 168)	COG0737	FV	2',3'-cyclic-nucleotide 2'-phosphodiesterase/5'- or 3'-nucleotidase, 5'-nucleotidase family	K08693	yfkN	2',3'-cyclic-nucleotide 2'-phosphodiesterase / 3'-nucleotidase / 5'-nucleotidase [EC:3.1.4.16 3.1.3.6 3.1.3.5]	ko00230|ko00240|ko00760	Purine metabolism|Pyrimidine metabolism|Nicotinate and nicotinamide metabolism	Nucleotide metabolism|Nucleotide metabolism|Metabolism of cofactors and vitamins	Metabolism|Metabolism|Metabolism	GO:0009166(nucleotide catabolic process)	GO:0005576(extracellular region);GO:0005618(cell wall);GO:0030288(outer membrane-bounded periplasmic space)	GO:0000166(nucleotide binding);GO:0008253(5'-nucleotidase activity);GO:0008254(3'-nucleotidase activity);GO:0008663(2',3'-cyclic-nucleotide 2'-phosphodiesterase activity);GO:0046872(metal ion binding)
orf00856	172	WP_003243504.1	MULTISPECIES: general stress protein 18 [Bacillus]	P80876|GS18_BACSU	General stress protein 18	yfkM	Bacillus subtilis (strain 168)	COG0693	V	Protein/nucleotide deglycase, PfpI/YajL/DJ-1 family (repair of methylglyoxal-glycated proteins and nucleic acids)	K05520	pfpI	protease I [EC:3.5.1.124]	None	None	None	None	None	None	GO:0008233(peptidase activity)
orf00857	396	WP_003243812.1	MULTISPECIES: MFS transporter [Bacillus]	O34597|YFKL_BACSU	Uncharacterized MFS-type transporter YfkL	yfkL	Bacillus subtilis (strain 168)	COG2814	G	Predicted arabinose efflux permease AraJ, MFS family	--	--	--	--	--	--	--	None	GO:0005886(plasma membrane);GO:0016020(membrane);GO:0016021(integral component of membrane)	GO:0022857(transmembrane transporter activity)
orf00858	71	WP_003243712.1	MULTISPECIES: DUF1128 domain-containing protein [Bacillus]	O35019|YFKK_BACSU	UPF0435 protein YfkK	yfkK	Bacillus subtilis (strain 168)	COG4840	S	Uncharacterized conserved protein YfkK, UPF0435 family	--	--	--	--	--	--	--	--	--	--
orf00859	47	AHA76746.1	Hypothetical Protein U712_03990 [Bacillus subtilis PY79]	--	--	--	--	--	--	--	--	--	--	--	--	--	--	--	--	--
orf00860	156	WP_003243480.1	MULTISPECIES: low molecular weight phosphotyrosine protein phosphatase [Bacillus]	O35016|YFKJ_BACSU	Low molecular weight protein-tyrosine-phosphatase YfkJ	yfkJ	Bacillus subtilis (strain 168)	COG0394	T	Protein-tyrosine-phosphatase	K01104	E3.1.3.48	protein-tyrosine phosphatase [EC:3.1.3.48]	None	None	None	None	None	None	GO:0004725(protein tyrosine phosphatase activity)
orf00861	106	WP_003242981.1	MULTISPECIES: hypothetical protein [Bacillus]	O34418|YFKI_BACSU	Uncharacterized protein YfkI	yfkI	Bacillus subtilis (strain 168)	--	--	--	--	--	--	--	--	--	--	--	--	--
orf00862	275	WP_003242564.1	MULTISPECIES: YihY family inner membrane protein [Bacillus]	O34437|YFKH_BACSU	Putative ribonuclease-like protein YfkH	yfkH	Bacillus subtilis (strain 168)	COG1295	S	Uncharacterized membrane protein, BrkB/YihY/UPF0761 family (not an RNase)	K07058	K07058	membrane protein	None	None	None	None	None	GO:0005886(plasma membrane);GO:0016021(integral component of membrane)	GO:0004527(exonuclease activity)
orf00863	391	WP_009966795.1	MULTISPECIES: MFS transporter [Bacillus]	O34929|YFKF_BACSU	Uncharacterized MFS-type transporter YfkF	yfkF	Bacillus subtilis (strain 168)	COG2814	G	Predicted arabinose efflux permease AraJ, MFS family	--	--	--	--	--	--	--	None	GO:0005886(plasma membrane);GO:0016021(integral component of membrane)	GO:0022857(transmembrane transporter activity)
orf00864	47	RAP04553.1	hypothetical protein HS3_04138 [Bacillus subtilis]	--	--	--	--	--	--	--	--	--	--	--	--	--	--	--	--	--
orf00865	351	WP_003242902.1	MULTISPECIES: calcium/proton exchanger [Bacillus]	O34840|CHAA_BACSU	Ca(2+)/H(+) antiporter ChaA	chaA	Bacillus subtilis (strain 168)	COG0387	P	Cation (Ca2+/Na+/K+)/H+ antiporter ChaA	K07300	chaA, CAX	Ca2+:H+ antiporter	None	None	None	None	GO:0006874(cellular calcium ion homeostasis);GO:0070588(calcium ion transmembrane transport)	GO:0005887(integral component of plasma membrane)	GO:0015369(calcium:proton antiporter activity)
orf00866	264	WP_003233657.1	MULTISPECIES: YfkD family protein [Bacillus]	O34579|YFKD_BACSU	Uncharacterized protein YfkD	yfkD	Bacillus subtilis (strain 168)	COG5916	D	Uncharacterized sporulation protein YfkD	--	--	--	--	--	--	--	--	--	--
orf00867	278	AHA76754.1	putative mscS family protein yfkC [Bacillus subtilis PY79]	O35043|YFKC_BACSU	Uncharacterized MscS family protein YfkC	yfkC	Bacillus subtilis (strain 168)	COG0668	M	Small-conductance mechanosensitive channel	--	--	--	--	--	--	--	GO:0071470(cellular response to osmotic stress)	GO:0005886(plasma membrane);GO:0016021(integral component of membrane)	GO:0008381(mechanosensitive ion channel activity)
orf00868	373	WP_003233655.1	MULTISPECIES: radical SAM/CxCxxxxC motif protein YfkAB [Bacillus]	O34400|YFKA_BACSU	Putative protein YfkA	yfkA	Bacillus subtilis (strain 168)	COG0535	DH	Radical SAM superfamily maturase, SkfB/NifB/PqqE family	--	--	--	--	--	--	--	None	None	GO:0003824(catalytic activity);GO:0046872(metal ion binding);GO:0051539(4 iron, 4 sulfur cluster binding)
orf00869	61	WP_003223132.1	MULTISPECIES: hypothetical protein [Bacillus]	O35041|YFJT_BACSU	Uncharacterized protein YfjT	yfjT	Bacillus subtilis (strain 168)	--	--	--	--	--	--	--	--	--	--	--	--	--
orf00870	263	WP_003244439.1	MULTISPECIES: delta-lactam-biosynthetic de-N-acetylase [Bacillus]	O34928|PDAA_BACSU	Peptidoglycan-N-acetylmuramic acid deacetylase PdaA	pdaA	Bacillus subtilis (strain 168)	COG0726	GM	Peptidoglycan/xylan/chitin deacetylase, PgdA/NodB/CDA1 family	K01567	pdaA	peptidoglycan-N-acetylmuramic acid deacetylase [EC:3.5.1.-]	None	None	None	None	GO:0005975(carbohydrate metabolic process);GO:0030435(sporulation resulting in formation of a cellular spore);GO:0071555(cell wall organization)	None	GO:0016810(hydrolase activity, acting on carbon-nitrogen (but not peptide) bonds);GO:0019213(deacetylase activity);GO:0046872(metal ion binding)
orf00871	286	AFQ56716.1	Putative beta-hydroxyacid dehydrogenase [Bacillus subtilis QB928]	O34969|YFJR_BACSU	Uncharacterized oxidoreductase YfjR	yfjR	Bacillus subtilis (strain 168)	COG2084	I	3-hydroxyisobutyrate dehydrogenase or related beta-hydroxyacid dehydrogenase	--	--	--	--	--	--	--	None	None	GO:0016616(oxidoreductase activity, acting on the CH-OH group of donors, NAD or NADP as acceptor);GO:0050661(NADP binding);GO:0051287(NAD binding)
orf00872	319	WP_003233650.1	MULTISPECIES: magnesium/cobalt transporter CorA [Bacillus]	O31543|YFJQ_BACSU	Putative metal ion transporter YfjQ	yfjQ	Bacillus subtilis (strain 168)	COG0598	P	Mg2+ and Co2+ transporter CorA	K03284	corA	magnesium transporter	None	None	None	None	None	GO:0005887(integral component of plasma membrane)	GO:0000287(magnesium ion binding);GO:0015087(cobalt ion transmembrane transporter activity);GO:0015095(magnesium ion transmembrane transporter activity);GO:0050897(cobalt ion binding)
orf00873	287	WP_003233646.1	MULTISPECIES: DNA-3-methyladenine glycosylase 2 family protein [Bacillus]	O31544|YFJP_BACSU	Putative DNA-3-methyladenine glycosylase YfjP	yfjP	Bacillus subtilis (strain 168)	COG0122	L	3-methyladenine DNA glycosylase/8-oxoguanine DNA glycosylase	K01247	alkA	DNA-3-methyladenine glycosylase II [EC:3.2.2.21]	ko03410	Base excision repair	Replication and repair	Genetic Information Processing	GO:0006285(base-excision repair, AP site formation);GO:0006307(DNA dealkylation involved in DNA repair)	GO:0005737(cytoplasm);GO:0032993(protein-DNA complex)	GO:0008725(DNA-3-methyladenine glycosylase activity);GO:0032131(alkylated DNA binding);GO:0043916(DNA-7-methylguanine glycosylase activity);GO:0052821(DNA-7-methyladenine glycosylase activity);GO:0052822(DNA-3-methylguanine glycosylase activity)
orf00874	466	WP_202411932.1	23S rRNA (uracil(1939)-C(5))-methyltransferase RlmD [Bacillus subtilis]	O31545|YFJO_BACSU	Uncharacterized RNA methyltransferase YfjO	yfjO	Bacillus subtilis (strain 168)	COG2265	J	tRNA/tmRNA/rRNA uracil-C5-methylase, TrmA/RlmC/RlmD family	K03215	rumA	23S rRNA (uracil1939-C5)-methyltransferase [EC:2.1.1.190]	None	None	None	None	GO:0070475(rRNA base methylation)	None	GO:0046872(metal ion binding);GO:0051539(4 iron, 4 sulfur cluster binding);GO:0070041(rRNA (uridine-C5-)-methyltransferase activity)
orf00875	37	--	--	--	--	--	--	--	--	--	--	--	--	--	--	--	--	--	--	--
orf00876	325	WP_003243992.1	MULTISPECIES: tRNA-dihydrouridine synthase [Bacillus]	O31546|DUS2_BACSU	Probable tRNA-dihydrouridine synthase 2	dus2	Bacillus subtilis (strain 168)	COG0042	J	tRNA-dihydrouridine synthase	--	--	--	--	--	--	--	None	None	GO:0000049(tRNA binding);GO:0017150(tRNA dihydrouridine synthase activity);GO:0050660(flavin adenine dinucleotide binding)
orf00877	150	WP_003233638.1	MULTISPECIES: hypothetical protein [Bacillus]	O31547|YFJM_BACSU	Uncharacterized protein YfjM	yfjM	Bacillus subtilis (strain 168)	--	--	--	--	--	--	--	--	--	--	--	--	--
orf00878	229	WP_003243897.1	MULTISPECIES: hypothetical protein [Bacillus]	P40773|YFJL_BACSU	Uncharacterized protein YfjL	yfjL	Bacillus subtilis (strain 168)	--	--	--	--	--	--	--	--	--	--	--	--	--
orf00879	333	WP_003242898.1	MULTISPECIES: acetoin:2,6-dichlorophenolindophenol oxidoreductase subunit alpha [Bacillus]	O31404|ACOA_BACSU	Acetoin:2,6-dichlorophenolindophenol oxidoreductase subunit alpha	acoA	Bacillus subtilis (strain 168)	COG1071	C	TPP-dependent pyruvate or acetoin dehydrogenase subunit alpha	K21416	acoA	acetoin:2,6-dichlorophenolindophenol oxidoreductase subunit alpha [EC:1.1.1.-]	None	None	None	None	GO:0006086(acetyl-CoA biosynthetic process from pyruvate);GO:0045150(acetoin catabolic process)	None	GO:0004739(pyruvate dehydrogenase (acetyl-transferring) activity)
orf00880	342	WP_003243124.1	MULTISPECIES: acetoin:2,6-dichlorophenolindophenol oxidoreductase subunit beta [Bacillus]	O34591|ACOB_BACSU	Acetoin:2,6-dichlorophenolindophenol oxidoreductase subunit beta	acoB	Bacillus subtilis (strain 168)	COG0022	C	Pyruvate/2-oxoglutarate/acetoin dehydrogenase complex, dehydrogenase (E1) component, beta subunit	K21417	acoB	acetoin:2,6-dichlorophenolindophenol oxidoreductase subunit beta [EC:1.1.1.-]	None	None	None	None	GO:0045150(acetoin catabolic process)	None	GO:0016491(oxidoreductase activity)
orf00881	398	WP_003244059.1	MULTISPECIES: acetoin dehydrogenase complex dihydrolipoyllysine-residue acetyltransferase [Bacillus]	O31550|ACOC_BACSU	Dihydrolipoyllysine-residue acetyltransferase component of acetoin cleaving system	acoC	Bacillus subtilis (strain 168)	COG0508	C	Pyruvate/2-oxoglutarate dehydrogenase complex, dihydrolipoamide acyltransferase (E2) component	K00627	DLAT, aceF, pdhC	pyruvate dehydrogenase E2 component (dihydrolipoamide acetyltransferase) [EC:2.3.1.12]	ko00010|ko00020|ko00620	Glycolysis / Gluconeogenesis|Citrate cycle (TCA cycle)|Pyruvate metabolism	Carbohydrate metabolism|Carbohydrate metabolism|Carbohydrate metabolism	Metabolism|Metabolism|Metabolism	GO:0045150(acetoin catabolic process)	None	GO:0004742(dihydrolipoyllysine-residue acetyltransferase activity)
orf00882	458	WP_003243007.1	MULTISPECIES: acetoin dehydrogenase complex dihydrolipoyl dehydrogenase [Bacillus]	O34324|DLDH3_BACSU	Dihydrolipoyl dehydrogenase	acoL	Bacillus subtilis (strain 168)	COG1249	C	Dihydrolipoamide dehydrogenase (E3) component of pyruvate/2-oxoglutarate dehydrogenase complex or glutathione oxidoreductase	K00382	DLD, lpd, pdhD	dihydrolipoamide dehydrogenase [EC:1.8.1.4]	ko00010|ko00020|ko00260|ko00280|ko00310|ko00380|ko00620|ko00630|ko00640	Glycolysis / Gluconeogenesis|Citrate cycle (TCA cycle)|Glycine, serine and threonine metabolism|Valine, leucine and isoleucine degradation|Lysine degradation|Tryptophan metabolism|Pyruvate metabolism|Glyoxylate and dicarboxylate metabolism|Propanoate metabolism	Carbohydrate metabolism|Carbohydrate metabolism|Amino acid metabolism|Amino acid metabolism|Amino acid metabolism|Amino acid metabolism|Carbohydrate metabolism|Carbohydrate metabolism|Carbohydrate metabolism	Metabolism|Metabolism|Metabolism|Metabolism|Metabolism|Metabolism|Metabolism|Metabolism|Metabolism	GO:0006096(glycolytic process);GO:0045150(acetoin catabolic process);GO:0045454(cell redox homeostasis)	GO:0005737(cytoplasm)	GO:0004148(dihydrolipoyl dehydrogenase activity);GO:0050660(flavin adenine dinucleotide binding)
orf00883	617	AFQ56728.1	Transcriptional regulator [Bacillus subtilis QB928]	O31551|ACOR_BACSU	Acetoin dehydrogenase operon transcriptional activator AcoR	acoR	Bacillus subtilis (strain 168)	COG3284	K	Transcriptional regulator DhaR of acetoin/glycerol metabolism	K21405	acoR	sigma-54 dependent transcriptional regulator, acetoin dehydrogenase operon transcriptional activator AcoR	None	None	None	None	GO:0000160(phosphorelay signal transduction system);GO:0006355(regulation of transcription, DNA-templated)	None	GO:0005524(ATP binding);GO:0008134(transcription factor binding);GO:0043565(sequence-specific DNA binding)
orf00884	59	WP_003244276.1	MULTISPECIES: small acid-soluble spore protein H [Bacillus]	O31552|SSPH_BACSU	Small, acid-soluble spore protein H	sspH	Bacillus subtilis (strain 168)	COG5855	D	Small acid-soluble spore protein SspH/YfjU	K06425	sspH	small acid-soluble spore protein H (minor)	None	None	None	None	GO:0030435(sporulation resulting in formation of a cellular spore);GO:0030436(asexual sporulation)	GO:0042601(endospore-forming forespore)	None
orf00885	109	WP_010886445.1	MULTISPECIES: YnfA family protein [Bacillus]	O31553|YFJF_BACSU	UPF0060 membrane protein YfjF	yfjF	Bacillus subtilis (strain 168)	COG1742	R	Uncharacterized inner membrane protein YnfA, drug/metabolite transporter superfamily	K09771	TC.SMR3	small multidrug resistance family-3 protein	None	None	None	None	None	GO:0005887(integral component of plasma membrane)	None
orf00886	180	WP_003244119.1	MULTISPECIES: YfjD family protein [Bacillus]	O31554|YFJE_BACSU	Uncharacterized protein YfjE	yfjE	Bacillus subtilis (strain 168)	--	--	--	--	--	--	--	--	--	--	None	GO:0016021(integral component of membrane)	None
orf00887	185	WP_003244496.1	MULTISPECIES: YfjD family protein [Bacillus]	O31555|YFJD_BACSU	Uncharacterized lipoprotein YfjD	yfjD	Bacillus subtilis (strain 168)	--	--	--	--	--	--	--	--	--	--	None	GO:0005886(plasma membrane);GO:0016021(integral component of membrane)	None
orf00888	255	WP_003243767.1	MULTISPECIES: hypothetical protein [Bacillus]	O31556|YFJC_BACSU	Uncharacterized protein YfjC	yfjC	Bacillus subtilis (strain 168)	--	--	--	--	--	--	--	--	--	--	--	--	--
orf00889	407	QHF56737.1	hypothetical protein Bateq7PJ16_0931 [Bacillus subtilis]	O31557|YFJB_BACSU	Uncharacterized protein YfjB	yfjB	Bacillus subtilis (strain 168)	--	--	--	--	--	--	--	--	--	--	--	--	--
orf00890	104	QHF56738.1	hypothetical protein Bateq7PJ16_0932 [Bacillus subtilis]	O31558|YFJA_BACSU	Uncharacterized protein YfjA	yfjA	Bacillus subtilis (strain 168)	COG4842	V	Secreted virulence factor YukE/EsxA, WXG100 family	--	--	--	--	--	--	--	--	--	--
orf00891	449	WP_003244008.1	MULTISPECIES: 6-phospho-alpha-glucosidase [Bacillus]	P54716|GLVA_BACSU	Maltose-6&apos;-phosphate glucosidase	glvA	Bacillus subtilis (strain 168)	COG1486	G	Alpha-galactosidase/6-phospho-beta-glucosidase, family 4 of glycosyl hydrolase	K01232	glvA	maltose-6'-phosphate glucosidase [EC:3.2.1.122]	ko00500	Starch and sucrose metabolism	Carbohydrate metabolism	Metabolism	GO:0005975(carbohydrate metabolic process)	None	GO:0016616(oxidoreductase activity, acting on the CH-OH group of donors, NAD or NADP as acceptor);GO:0046872(metal ion binding);GO:0050081(maltose-6'-phosphate glucosidase activity)
orf00892	254	WP_015649897.1	MurR/RpiR family transcriptional regulator [Bacillus subtilis]	P54717|GLVR_BACSU	HTH-type transcriptional regulator GlvR	glvR	Bacillus subtilis (strain 168)	COG1737	K	DNA-binding transcriptional regulator, MurR/RpiR family, contains HTH and SIS domains	K03481	glvR	RpiR family transcriptional regulator, glv operon transcriptional regulator	None	None	None	None	GO:0006355(regulation of transcription, DNA-templated);GO:1901135(carbohydrate derivative metabolic process)	None	GO:0003677(DNA binding);GO:0003700(DNA-binding transcription factor activity);GO:0097367(carbohydrate derivative binding)
orf00893	527	WP_003233606.1	MULTISPECIES: PTS maltose transporter subunit IIBC [Bacillus]	P54715|PTOCB_BACSU	PTS system maltose-specific EIICB component	malP	Bacillus subtilis (strain 168)	COG1263|COG1264	G|G	Phosphotransferase system IIC components, glucose/maltose/N-acetylglucosamine-specific|Phosphotransferase system IIB components	K02750	glvC, malP, aglA	alpha-glucoside PTS system EIICB component [EC:2.7.1.208 2.7.1.-]	ko00500|ko02060	Starch and sucrose metabolism|Phosphotransferase system (PTS)	Carbohydrate metabolism|Membrane transport	Metabolism|Environmental Information Processing	GO:0009401(phosphoenolpyruvate-dependent sugar phosphotransferase system)	GO:0005887(integral component of plasma membrane)	GO:0008982(protein-N(PI)-phosphohistidine-sugar phosphotransferase activity);GO:0016301(kinase activity);GO:0090563(protein-phosphocysteine-sugar phosphotransferase activity)
orf00894	573	WP_003243936.1	MULTISPECIES: ABC transporter ATP-binding protein [Bacillus]	P54718|YFIB_BACSU	Uncharacterized ABC transporter ATP-binding protein YfiB	yfiB	Bacillus subtilis (strain 168)	COG1132	V	ABC-type multidrug transport system, ATPase and permease component	K06147	ABCB-BAC	ATP-binding cassette, subfamily B, bacterial	None	None	None	None	GO:0055085(transmembrane transport)	GO:0005886(plasma membrane);GO:0016021(integral component of membrane)	GO:0005524(ATP binding);GO:0042626(ATPase-coupled transmembrane transporter activity)
orf00895	604	WP_003244082.1	MULTISPECIES: ABC transporter ATP-binding protein [Bacillus]	P54719|YFIC_BACSU	Uncharacterized ABC transporter ATP-binding protein YfiC	yfiC	Bacillus subtilis (strain 168)	COG1132	V	ABC-type multidrug transport system, ATPase and permease component	K06147	ABCB-BAC	ATP-binding cassette, subfamily B, bacterial	None	None	None	None	GO:0055085(transmembrane transport)	GO:0005886(plasma membrane);GO:0016021(integral component of membrane)	GO:0005524(ATP binding);GO:0042626(ATPase-coupled transmembrane transporter activity)
orf00896	134	WP_003244204.1	MULTISPECIES: DoxX family oxidoreductase CatD [Bacillus]	P54720|CATD_BACSU	Putative oxidoreductase CatD	catD	Bacillus subtilis (strain 168)	COG2259	S	Uncharacterized membrane protein YphA, DoxX/SURF4 family	--	--	--	--	--	--	--	GO:0009636(response to toxic substance);GO:0019439(aromatic compound catabolic process)	GO:0005886(plasma membrane);GO:0016021(integral component of membrane)	GO:0016491(oxidoreductase activity)
orf00897	285	WP_003233597.1	MULTISPECIES: catechol 2,3-dioxygenase [Bacillus]	P54721|CADE_BACSU	Catechol-2,3-dioxygenase	catE	Bacillus subtilis (strain 168)	COG2514	Q	Catechol-2,3-dioxygenase	K07104	catE	catechol 2,3-dioxygenase [EC:1.13.11.2]	ko00361|ko00362|ko00622|ko00643	Chlorocyclohexane and chlorobenzene degradation|Benzoate degradation|Xylene degradation|Styrene degradation	Xenobiotics biodegradation and metabolism|Xenobiotics biodegradation and metabolism|Xenobiotics biodegradation and metabolism|Xenobiotics biodegradation and metabolism	Metabolism|Metabolism|Metabolism|Metabolism	GO:0009636(response to toxic substance);GO:0019439(aromatic compound catabolic process)	None	GO:0008198(ferrous iron binding);GO:0018577(catechol 2,3-dioxygenase activity)
orf00898	314	WP_003243004.1	MULTISPECIES: AraC family transcriptional regulator [Bacillus]	P54722|YFIF_BACSU	Uncharacterized HTH-type transcriptional regulator YfiF	yfiF	Bacillus subtilis (strain 168)	COG4977	K	Transcriptional regulator GlxA, contains an amidase domain and an AraC-type DNA-binding HTH domain	--	--	--	--	--	--	--	None	None	GO:0003700(DNA-binding transcription factor activity);GO:0043565(sequence-specific DNA binding)
orf00899	482	WP_003244331.1	MULTISPECIES: sugar porter family MFS transporter [Bacillus]	P54723|YFIG_BACSU	Putative metabolite transport protein YfiG	yfiG	Bacillus subtilis (strain 168)	COG2814	G	Predicted arabinose efflux permease AraJ, MFS family	K06609	iolT	MFS transporter, SP family, major inositol transporter	None	None	None	None	None	GO:0005886(plasma membrane);GO:0016021(integral component of membrane)	GO:0022857(transmembrane transporter activity)
orf00900	313	WP_003244504.1	MULTISPECIES: sugar phosphate isomerase/epimerase [Bacillus]	P54724|YFIH_BACSU	Uncharacterized protein YfiH	yfiH	Bacillus subtilis (strain 168)	COG1082	G	Sugar phosphate isomerase/epimerase	--	--	--	--	--	--	--	--	--	--
orf00901	393	WP_010886447.1	MULTISPECIES: Gfo/Idh/MocA family oxidoreductase [Bacillus]	P94437|YFII_BACSU	Uncharacterized oxidoreductase YfiI	yfiI	Bacillus subtilis (strain 168)	COG0673	R	Predicted dehydrogenase	--	--	--	--	--	--	--	None	None	GO:0000166(nucleotide binding);GO:0016491(oxidoreductase activity)
orf00902	38	AHA76788.1	Hypothetical Protein U712_04200 [Bacillus subtilis PY79]	--	--	--	--	--	--	--	--	--	--	--	--	--	--	--	--	--
orf00903	383	AHA76789.1	Sensor histidine kinase yfiJ [Bacillus subtilis PY79]	P94438|LNRJ_BACSU	Sensor histidine kinase LnrJ	lnrJ	Bacillus subtilis (strain 168)	COG4585	T	Signal transduction histidine kinase ComP	--	--	--	--	--	--	--	None	GO:0005886(plasma membrane);GO:0016021(integral component of membrane)	GO:0000155(phosphorelay sensor kinase activity);GO:0005524(ATP binding);GO:0046983(protein dimerization activity)
orf00904	220	WP_003242530.1	MULTISPECIES: two-component system response regulator LnrK [Bacillus]	P94439|LNRK_BACSU	Transcriptional regulatory protein LnrK	lnrK	Bacillus subtilis (strain 168)	COG2197	TK	DNA-binding response regulator, NarL/FixJ family, contains REC and HTH domains	K02479	K02479	two-component system, NarL family, response regulator	None	None	None	None	GO:0000160(phosphorelay signal transduction system);GO:0006355(regulation of transcription, DNA-templated)	GO:0005737(cytoplasm)	GO:0003677(DNA binding)
orf00905	46	AHA76791.1	Hypothetical Protein U712_04215 [Bacillus subtilis PY79]	--	--	--	--	--	--	--	--	--	--	--	--	--	--	--	--	--
orf00906	311	WP_003244346.1	MULTISPECIES: linearmycin resistance ATP-binding protein LnrL [Bacillus]	P94440|LNRL_BACSU	Linearmycin resistance ATP-binding protein LnrL	lnrL	Bacillus subtilis (strain 168)	COG1131	V	ABC-type multidrug transport system, ATPase component	K01990	ABC-2.A	ABC-2 type transport system ATP-binding protein	None	None	None	None	None	None	GO:0005524(ATP binding);GO:0042626(ATPase-coupled transmembrane transporter activity)
[truncated: 7,063 more rows]
[truncated: 33 more columns]
